# Supplementary material for: The impact of chromosomal fusions on 3D genome folding and recombination in the germ line
Source: Nat Commun. 2021 May 20;12:2981. doi: 10.1038/s41467-021-23270-1 (PMC8137915; doi:10.1038/s41467-021-23270-1)
Supplement: Supplementary file 3 — Source Data [file 41467_2021_23270_MOESM3_ESM.xlsx]

## Sheet: Figure 1Di
Figure 1Di: Boxplots depicting the number of MLH1 foci/cell per specimen
	BL6			#1 MON							#2 BOI								#4 SS					#5 VIL															#6 CAS
	BL6_1	BL6_2	BL6_3	01_ST_20160316_01	01_ST_20160316_02	01_ST_20160316_03	01_ST_20160316_04	01_ST_20160316_05	01_ST_20160316_07	01_ST_20160316_08	02_ST_979	02_ST_1000	02_ST_1024	02_ST_980	02_ST_999	02_ST_1021	02_ST_1020	02_ST_998	04_Rb_SS20	04_Rb_SS8	04_Rb_SS7	04_Rb_SS6	04_Rb_SS18	05_Rb_946	05_Rb_947	05_Rb_20170717_02	05_Rb_20170721_01	05_Rb_20170919_21	05_Rb_20170919_17	05_Rb_20170717_03	05_Rb_20170717_04	05_Rb_20170717_05	05_Rb_20170727_01	05_Rb_20170919_12	05_Rb_20170919_16	05_Rb_20170919_19	05_Rb_20170919_20	05_Rb_20170906_03	06_Rb_968	06_Rb_922	06_Rb_967	06_Rb_971	06_Rb_972	06_Rb_955	06_Rb_956	06_Rb_970	06_Rb_954	06_Rb_923
Mean	21.5	22.04	21.1	20.84	20.52	20.72	21.32	20.84	21.25	21.2	20.2692	20.68	20.16	20.6818	20.5714	20.8095	20.9	20.5714	20.2593	20.5652	19.7174	19.8	20.1489	18.8636	19.4545	20.68	20.8857	18.96	20.16	20.8438	20	20.5152	20.6531	18.9545	19.0938	21.25	19.9697	19.16	19.8519	18.9545	19.9545	18.7353	18.125	19.925	19.6216	19	21.8205	19.3889
SD	1.14708	1.85921	0.994429	1.10604	1.15902	0.936305	1.249	1.28062	1.39096	1.19024	1.40165	1.43527	1.17898	1.35879	1.45255	1.43593	1.74416	0.87014	1.67774	1.90499	1.65547	2.25548	1.75671	2.21027	1.50084	1.57374	1.62284	1.39881	1.46287	2.08078	2.70801	1.90593	2.45417	2.71639	1.30407	2.50492	2.37809	1.02794	1.61015	1.2527	1.66991	1.33278	1.78419	1.59144	1.5697	0.942809	2.21088	1.46082
	21	21	20	21	21	23	24	22	20	21	20	18	20	20	22	18	21	20	20	21	17	16	16	22	23	22	23	20	23	17	15	26	24	19	19	23	19	20	17	18	21	16	18	21	21	18	19	21
	23	22	21	20	20	21	22	21	22	23	18	21	19	21	21	19	26	21	18	20	20	16	20	19	21	20	21	18	20	20	18	21	25	21	18	24	17	20	18	19	20	20	16	20	21	21	24	18
	21	22	20	20	21	21	22	21	20	21	20	19	19	23	20	20	19	19	19	18	18	16	18	20	20	19	20	18	19	19	21	19	21	15	18	22	22	21	21	19	19	19	17	20	18	18	25	20
	22	21	21	22	22	20	22	19	21	22	21	19	19	19	20	20	22	22	18	20	17	19	21	19	20	23	22	20	20	17	23	20	18	21	18	22	16	19	23	20	19	19	19	21	19	19	21	19
	22	20	21	23	20	19	23	23	20	21	20	19	20	20	22	20	22	20	18	20	18	17	21	21	23	22	22	18	20	18	20	18	23	24	21	25	18	20	20	18	21	19	19	20	17	18	19	17
	21	27	22	21	19	22	21	20	20	19	21	22	20	20	19	22	19	21	20	20	19	23	19	22	18	21	21	17	18	17	19	20	18	22	19	27	21	19	22	17	20	18	15	24	18	19	23	17
	22	23	21	21	22	20	23	23	20	20	21	20	22	19	21	21	20	21	23	22	17	20	20	17	21	21	20	19	22	17	18	21	25	20	20	20	21	19	21	19	22	16	17	24	18	17	26	21
	22	24	20	20	20	20	23	20	22	20	19	22	19	21	21	22	21	20	19	19	19	19	22	22	22	21	21	18	21	23	17	22	23	18	20	24	18	20	21	17	22	18	16	20	21	19	26	21
	20	21	23	22	22	21	20	19	25	20	20	21	21	23	19	21	21	21	22	22	21	19	22	17	18	21	22	20	18	21	22	19	23	24	19	28	18	19	20	19	19	22	18	19	19	18	19	20
	23	22	22	21	20	22	20	19	22	21	19	23	19	21	24	19	22	21	18	21	18	21	20	20	19	18	24	18	21	21	19	22	24	16	21	22	19	19	20	20	24	18	18	22	21	20	24	17
	20	21		19	21	21	20	20	20	23	21	20	19	19	21	23	19	21	19	19	20	19	22	16	18	21	21	18	20	22	17	19	18	20	21	22	19	19	20	20	21	20	21	21	21	19	24	18
	23	24		21	19	19	21	20	22	21	21	22	20	19	19	21	21	19	18	21	20	19	18	17	21	23	24	19	20	22	23	20	15	20	20	24	24	21	18	22	21	19	17	21	19	20	19	19
	23	20		21	20	20	20	20	23	23	19	21	20	20	20	19	20	21	21	23	19	23	23	20	18	20	21	18	23	19	17	21	19	18	20	23	20	18	20	19	18	19	18	20	21	19	19	21
	20	20		22	23	20	22	21	22	22	20	20	21	22	19	22	20	20	21	20	21	20	19	19	20	24	20	17	20	24	23	18	22	16	21	20	24	18	20	18	15	19	21	19	19	19	18	20
	20	23		20	20	20	21	20	21	23	23	22	22	20		21	24	21	19	22	24	22	21	18	18	21	22	21	21	22	22	22	25	17	21	19	20	18	20	18	17	19	20	21	20	19	20	21
	20	23		22	21	21	20	21	20	22	19	20	20	20		23	20	21	21	20	19	20	20	14	20	19	23	18	22	22	20	19	17	21	19	20	17	19	20	20	19	19	20	20	16	20	22	19
	22	23		20	20	22	20	21	20	20	20	19	24	22		20	21	22	23	19	20	18	17	17	19	20	23	21	21	22	20	23	21	17	18	22	22	19	19	18	20	18		18	17	19	20	20
	21	20		19	19	21	22	20	20	23	22	20	19	21		20	20	21	20	18	20	21	20	19	21	21	17	19	22	21	20	19	25	18	17	23	22	19	22	19	19	17		19	20	19	22	20
	21	22		20	22	20	22	22	24	22	21	22	20	19		22	21	21	21	20	19	22	21	18	20	23	23	22	19	21	24	19	20	20	18	23	19	18	18	18	19	19		23	21	20	24
	23	20		22	21	21	20	24	22	20	20	20	20	22		23	19	19	21	21	18	22	18	16	19	20	18	21	19	22	19	23	23	16	19	19	24	21	22	18	18	20		18	18		23
		20		22	19	20	21	21	21	20	24	24	20	23		21		20	20	21	18	18	17	21	18	20	20	18	20	20	24	19	22	20	18	19	21	19	20	20	19	20		20	23		21
		22		21	19	21	23	20	22	20	19	20	20	21					23	19	19	17	17	21	21	21	20	17	19	24	22	21	19	14	21	25	22	18	20	21	20	20		20	19		19
		23		20	20	21	21	21	20	21	19	22	21						23	18	20	18	21		18	19	21	19	18	21	14	19	18		17	23	20	19	20		21	19		20	21		19
		21		19	20	21	20	21	21	21	21	20	20						20	20	21	18	22		18	19	21	20	19	23	22	23	23		19	24	19	17	18		19	17		17	18		20
		26		22	22	21	20	22		21	21	21	20						19	19	22	19	21		20	18	21	20	19	22	21	21	20		18	18	20	20	21		19	19		20	21		21
											18								21	17	18	21	22		19		21			19		23	21		19	22	20		16		20	20		21	19		23
																			22	19	17	19	19		20		20			21		18	18		19	19	17		19		21	20		19	19		22
																				22	21	16	22		17		21			24		21	23		17	22	15				20	18		20	19		22
																				24	20	21	20		18		20			23		20	21		18	22	24				20	17		18	19		23
																				20	20	19	21		22		18			20		22	20		18	19	20				20	18		19	21		22
																				22	21	19	22		19		22			22		21	20		21	21	23				19	21		20	19		24
																				19	20	22	19		19		20			21		17	18		19	22	20				20	18		18	22		21
																				21	17	26	18		20		19					21	17			22	18				18	17		21	21		19
																				20	20	19	17		17		20						23			22					22	19		20	21		23
																				21	22	20	21		18		19						19			20					22			21	18		24
																				22	21	20	21		19								21			19					18			19	20		23
																				19	21	22	20		20								20			22					20			19	21		24
																				26	21	21	22		20								24			21					20			17			24
																				22	23	22	19		21								20			24					24			19			20
																				24	21	23	20		17								20			19					19			18
																				19	20		20		20								17			17					21
																				17	22		23		19								20			17					22
																				23	21		21		19								21			18					20
																				20	20		21		19								20			21					20
																				23	18		20		22								20			24
																				23	19		20		22								18			25
																							23		20								21			24
																									18								19			25
																									20								20			18
																									17											20
																									18											21
																									19											22
																									19											17
																									19											22
																									19											19
																																				23
																																				19
																																				23
																																				25
																																				20
																																				19
																																				20
																																				19
																																				17
																																				22
																																				19
																																				19
																																				17
																																				19
																																				23
																																				20
																																				19

## Sheet: Figure 1Dii
Figure 1Dii: Boxplots representing the number of MLH1 foci/cell per specimen represented per population (colors correspond to panel A)
		BL6	#1 MON	#2 BOI	#4 SS	#5 VIL	#6 CAS
	Mean	21.6727	20.954	20.5632	20.0922	20.1235	19.7365
	SD	1.51602	1.20604	1.36599	1.87571	2.16383	1.86624
		21	21	20	20	22	17
		23	20	18	18	19	18
		21	20	20	19	20	21
		22	22	21	18	19	23
		22	23	20	18	21	20
		21	21	21	20	22	22
		22	21	21	23	17	21
		22	20	19	19	22	21
		20	22	20	22	17	20
		23	21	19	18	20	20
		20	19	21	19	16	20
		23	21	21	18	17	18
		23	21	19	21	20	20
		20	22	20	21	19	20
		20	20	23	19	18	20
		20	22	19	21	14	20
		22	20	20	23	17	19
		21	19	22	20	19	22
		21	20	21	21	18	18
		23	22	20	21	16	22
		21	22	24	20	21	20
		22	21	19	23	21	20
		22	20	19	23	23	20
		21	19	21	20	21	18
		20	22	21	19	20	21
		27	21	18	21	20	16
		23	20	18	22	23	19
		24	21	21	21	18	18
		21	22	19	20	21	19
		22	20	19	18	22	19
		21	19	19	20	18	20
		24	22	22	20	19	18
		20	20	20	20	18	17
		20	22	22	22	21	19
		23	20	21	19	18	17
		23	21	23	22	20	19
		23	19	20	21	18	20
		20	20	22	19	20	20
		22	23	21	21	19	22
		20	20	20	23	21	19
		20	21	22	20	20	18
		22	20	20	22	19	18
		23	19	19	20	18	20
		21	22	20	19	21	18
		26	21	22	18	18	19
		20	19	20	20	18	18
		21	19	24	21	20	18
		20	20	20	21	19	20
		21	20	22	19	20	21
		21	22	20	18	17	21
		22	23	21	20	18	20
		21	21	20	19	22	19
		20	21	19	17	19	19
		23	20	19	19	19	21
		22	19	19	22	20	20
			22	20	24	17	22
			20	20	20	18	22
			20	22	22	19	19
			21	19	19	20	24
			22	21	21	20	21
			21	19	20	21	21
			19	19	21	17	18
			20	20	22	20	15
			20	20	19	19	17
			20	21	26	19	19
			21	22	22	19	20
			22	20	24	22	19
			21	24	19	22	19
			20	19	17	20	18
			21	20	23	18	19
			20	20	20	20	20
			21	20	23	17	21
			21	20	23	18	19
			21	21	17	19	19
			21	20	20	19	20
			24	20	18	19	21
			22	20	17	19	20
			22	21	18	22	20
			22	23	19	20	20
			23	19	17	19	19
			21	20	19	23	20
			23	20	21	22	18
			23	19	18	21	22
			20	21	20	21	22
			20	23	20	21	18
			20	21	19	21	20
			21	19	21	18	20
			20	19	24	21	24
			22	20	19	23	19
			21	22	20	20	21
			20	20	20	24	22
			20	20	19	21	20
			22	22	18	19	20
			22	21	18	20	16
			20	19	19	21	20
			21	22	20	23	19
			23	23	21	20	19
			21	21	22	20	19
			20	22	18	21	18
			20	21	17	19	16
			22	20	21	19	18
			21	20	20	18	22
			21	22	20	23	18
			19	19	21	21	20
			23	21	20	20	19
			20	21	17	22	19
			23	19	20	22	19
			20	24	22	21	19
			19	21	21	20	19
			19	19	21	21	18
			20	20	21	22	17
			20	19	23	24	19
			20	18	21	21	20
			21	19	20	24	20
			20	20	22	21	20
			21	20	21	20	19
			21	20	20	22	17
			20	22	18	23	19
			22	21	19	23	20
			24	22	16	17	20
			21	21	16	23	18
			20	19	16	18	17
			21	23	19	20	18
			21	21	17	20	21
			22	19	23	21	18
			20	22	20	21	17
			22	21	19	21	19
			20	23	19	21	18
			21	20	21	20	16
			20	20	19	21	17
			20	22	19	20	19
			20	23	23	18	19
			22	21	20	22	15
			25	21	22	20	17
			22	26	20	19	16
			20	19	18	20	18
			22	22	21	19	18
			23	22	22	20	21
			22	19	22	18	17
			21	20	18	18	18
			20	21	17	20	21
			20	21	18	18	20
			20	22	18	17	20
			24	19	19	19	21
			22	21	21	18	20
			21	20	19	20	20
			22	20	16	18	21
			20	24	21	18	20
			21	20	19	19	24
			21	21	19	18	24
			23	20	22	17	20
			21	21	26	21	19
			22	19	19	18	22
			21	20	20	21	21
			19	21	20	19	21
			20	19	22	22	20
			20	22	21	21	19
			20	20	22	18	21
			21	21	23	17	20
			23	21	16	19	18
			21	20	20	20	19
			23	21	18	20	23
			22	21	21	23	18
			23	21	21	20	20
			22	19	19	19	20
			20	21	20	20	20
			23	20	22	20	17
			22	21	22	18	20
			20	21	20	22	21
			20	22	22	21	19
			20	21	18	18	20
			21	21	23	21	18
			21	19	19	20	19
			21	20	21	20	20
					20	23	18
					17	20	21
					20	21	20
					21	22	21
					18	21	19
					17	22	19
					17	19	17
					21	19	19
					22	20	18
					21	19	21
					22	18	21
					19	19	18
					22	19	19
					20	17	17
					21	20	18
					22	19	18
					19	17	21
					18	18	19
					17	17	21
					21	17	21
					21	23	19
					20	21	21
					22	21	19
					19	22	20
					20	22	16
					20	19	17
					23	24	20
					21	22	21
					21	22	18
					20	22	23
					20	21	19
					23	21	21
						22	18
						20	21
						24	19
						21	19
						23	19
						22	19
						19	21
						21	19
						24	22
						23	21
						20	21
						22	18
						21	20
						15	21
						18	18
						21	21
						23	18
						20	19
						19	18
						18	19
						17	17
						22	19
						19	18
						17	20
						23	19
						17	20
						23	19
						22	19
						20	19
						20	20
						20	19
						24	19
						19	20
						24	19
						22	24
						14	25
						22	21
						21	19
						26	23
						21	26
						19	26
						20	19
						18	24
						20	24
						21	19
						22	19
						19	18
						22	20
						19	22
						20	20
						21	22
						18	24
						22	23
						19	21
						23	19
						19	19
						19	20
						23	21
						19	23
						21	22
						19	22
						23	23
						21	22
						23	24
						18	21
						21	19
						20	23
						22	24
						21	23
						17	24
						21	24
						24	20
						25	21
						21	18
						18	20
						23	19
						18	17
						25	17
						23	21
						23	21
						24	20
						18	17
						15	18
						19	19
						22	21
						25	20
						17	21
						21	19
						25	20
						20	20
						23
						22
						19
						18
						23
						20
						21
						18
						23
						21
						20
						20
						18
						17
						23
						19
						21
						20
						24
						20
						20
						17
						20
						21
						20
						20
						18
						21
						19
						20
						19
						21
						15
						21
						24
						22
						20
						18
						24
						16
						20
						20
						18
						16
						17
						21
						17
						18
						20
						16
						20
						14
						19
						18
						18
						18
						21
						19
						20
						20
						19
						21
						21
						20
						20
						21
						21
						19
						18
						17
						18
						19
						18
						21
						17
						19
						18
						19
						19
						17
						18
						18
						21
						19
						23
						24
						22
						22
						25
						27
						20
						24
						28
						22
						22
						24
						23
						20
						19
						20
						22
						23
						23
						19
						19
						25
						23
						24
						18
						22
						19
						22
						22
						19
						21
						22
						22
						22
						20
						19
						22
						21
						24
						19
						17
						17
						18
						21
						24
						25
						24
						25
						18
						20
						21
						22
						17
						22
						19
						23
						19
						23
						25
						20
						19
						20
						19
						17
						22
						19
						19
						17
						19
						23
						20
						19
						19
						17
						22
						16
						18
						21
						21
						18
						18
						19
						19
						24
						20
						24
						20
						17
						22
						22
						19
						24
						21
						22
						20
						19
						20
						20
						17
						15
						24
						20
						23
						20
						18
						20
						20
						21
						19
						20
						19
						19
						20
						19
						19
						19
						21
						18
						18
						18
						19
						19
						19
						18
						21
						19
						18
						19
						17
						20

## Sheet: Figure 1E
Figure 1E: Percentage of chromosomal arms showing different number (0, 1, 2 or 3) of MLH1 foci per chromosome
Chromosome type	Total number of chromosomal arm analyzed	Number of MLH1 detected per chromosomal arm	Number of chromosomal arm detected	Percentage (%)
Acr BL6	1046	0	32	3.05927
		1	840	80.3059
		2	168	16.0612
		3	6	0.573614
Acr St (MON)	1140	0	9	0.526316
		1	1454	85.0292
		2	245	14.3275
		3	2	0.116959
Acr Rb (VIL)	2233	0	60	2.48653
		1	1905	78.9474
		2	440	18.2346
		3	8	0.331538
Rb Het (VIL)	483	0	19	3.63289
		1	441	84.3212
		2	62	11.8547
		3	1	0.191205
Rb Hom (VIL)	1517	0	125	7.45379
		1	1433	85.4502
		2	117	6.97674
		3	2	0.119261

## Sheet: Figure 1F 
Figure 1F: Barplots representing the distribution of MLH1 foci along individual chromosomal arms with one and two MLH1 foci
1 CO								2CO
Chromosomal arm type	Total number of chromosomal arms analyzed	Relative distance to the centromere (%)	Number of chromosomal arms with COs in defined region	Percentage				Chromosomal arm type	Total number of chromosomal arms analyzed	Relative distance to the centromere (%)	Number of chromosomal arms with COs in defined region	Percentage
Met (VIL)	1272	0 to 5	3	0.235849				Met (VIL)	112	05 to 10	1	0.446429
		05 to 10	1	0.0786164						10 to 15	7	3.125
		10 to 15	2	0.157233						15 to 20	13	5.80357
		15 to 20	11	0.86478						20 to 25	16	7.14286
		20 to 25	14	1.10063						25 to 30	14	6.25
		25 to 30	36	2.83019						30 to 35	21	9.375
		30 to 35	51	4.00943						35 to 40	10	4.46429
		35 to 40	57	4.48113						40 to 45	7	3.125
		40 to 45	53	4.16667						45 to 50	5	2.23214
		45 to 50	59	4.63836						50 to 55	8	3.57143
		50 to 55	66	5.18868						55 to 60	1	0.446429
		55 to 60	76	5.97484						60 to 65	8	3.57143
		60 to 65	79	6.21069						65 to 70	4	1.78571
		65 to 70	81	6.36792						70 to 75	3	1.33929
		70 to 75	88	6.91824						75 to 80	5	2.23214
		75 to 80	95	7.46855						80 to 85	15	6.69643
		80 to 85	135	10.6132						85 to 90	27	12.0536
		85 to 90	161	12.6572						90 to 95	37	16.5179
		90 to 95	152	11.9497						95 to 100	22	9.82143
		95 to 100	52	4.08805				Acr Rb (VIL)	271	0 to 5	2	0.369004
Acr Rb (VIL)	1232	0 to 5	1	0.0811688						05 to 10	5	0.922509
		10 to 15	8	0.649351						10 to 15	20	3.69004
		15 to 20	7	0.568182						15 to 20	57	10.5166
		20 to 25	14	1.13636						20 to 25	49	9.04059
		25 to 30	34	2.75974						25 to 30	39	7.19557
		30 to 35	41	3.32792						30 to 35	36	6.64207
		35 to 40	63	5.11364						35 to 40	25	4.61255
		40 to 45	57	4.62662						40 to 45	16	2.95203
		45 to 50	62	5.03247						45 to 50	13	2.39852
		50 to 55	77	6.25						50 to 55	6	1.10701
		55 to 60	69	5.60065						55 to 60	7	1.29151
		60 to 65	78	6.33117						60 to 65	6	1.10701
		65 to 70	83	6.73701						65 to 70	12	2.21402
		70 to 75	100	8.11688						70 to 75	8	1.47601
		75 to 80	81	6.57468						75 to 80	16	2.95203
		80 to 85	113	9.17208						80 to 85	28	5.16605
		85 to 90	152	12.3377						85 to 90	49	9.04059
		90 to 95	127	10.3084						90 to 95	89	16.4207
		95 to 100	65	5.27597						95 to 100	59	10.8856
Acr St (MON)	1014	10 to 15	5	0.493097				Acr St (MON)	120	05 to 10	3	1.25
		15 to 20	7	0.690335						10 to 15	17	7.08333
		20 to 25	23	2.26824						15 to 20	20	8.33333
		25 to 30	28	2.76134						20 to 25	11	4.58333
		30 to 35	36	3.5503						25 to 30	16	6.66667
		35 to 40	43	4.24063						30 to 35	16	6.66667
		40 to 45	45	4.43787						35 to 40	15	6.25
		45 to 50	52	5.12821						40 to 45	9	3.75
		50 to 55	47	4.63511						45 to 50	9	3.75
		55 to 60	62	6.1144						50 to 55	5	2.08333
		60 to 65	79	7.79093						55 to 60	3	1.25
		65 to 70	73	7.19921						60 to 65	5	2.08333
		70 to 75	76	7.49507						65 to 70	1	0.416667
		75 to 80	78	7.69231						70 to 75	6	2.5
		80 to 85	78	7.69231						75 to 80	8	3.33333
		85 to 90	99	9.76331						80 to 85	8	3.33333
		90 to 95	92	9.07298						85 to 90	14	5.83333
		95 to 100	91	8.97436						90 to 95	31	12.9167
										95 to 100	43	17.9167

## Sheet: Figure 2Ai
				Figure 2Ai: Boxplots representing the arm lengths/chromosomal arm type
				Acr St	Acr Rb	Met Het	Met Hom
6 St mice:	7 Rb mice:		Mean	7.59902	7.84392	8.57988	8.02637
20160316/01	20170919/19		SD	2.474	2.91775	2.4997	2.23139
20160316/02	20170919/20			12.5334	11.2164	7.41826	7.5403
20160316/03	20170717/03			10.5123	10.8977	8.54856	9.02911
20160316/04	20170721/01			9.506	7.59752	8.7597	6.7383
20160316/05	20170906/03			9.39226	7.33942	10.7752	8.41187
20160316/08	20170919/17			9.3379	7.16502	7.57435	5.51801
	20170919/21			9.04272	5.9047	8.93567	8.57588
				8.91004	4.3724	10.6426	6.15543
				8.29648	4.13424	12.9659	6.68444
				8.15583	3.84921	8.50573	7.81972
				7.73346	15.286	8.67118	10.4852
				7.59653	14.815	7.41057	7.31006
				7.53093	11.6053	8.00789	10.2821
				6.97679	10.6442	8.57067	7.58894
				6.60403	8.64157	10.6023	9.59906
				6.12928	8.31212	9.21915	7.74666
				5.39697	8.16494	9.60522	9.34978
				5.14139	7.78494	8.60639	6.7191
				4.62258	4.87296	8.61302	11.6165
				3.50339	12.413	7.92326	7.77879
				15.3648	11.703	11.5632	9.88973
				12.395	11.3569	7.38197	7.25574
				11.1795	7.29727	9.94075	10.1862
				11.1435	9.32788	7.20088	7.45696
				10.0719	8.58035	8.63479	7.79535
				8.74444	6.17013	7.98198	9.01611
				8.67705	4.86858	8.25573	11.9166
				7.95076	3.99114	8.62107	9.04313
				7.7415	13.5183	8.66803	10.9082
				7.60358	11.7304	6.47517	7.83982
				7.02541	11.5033	7.35323	10.3273
				6.88502	10.7746	8.1114	5.72808
				6.78916	9.60798	9.26718	8.77407
				6.3215	7.39679	8.40246	7.75408
				6.13171	6.42201	8.50875	9.53825
				5.75617	5.52626	10.2865	6.54576
				5.69803	4.63002	10.6056	10.2858
				5.40157	11.7897	7.40694	7.40735
				4.28065	9.46395	9.67446	8.96871
				15.2536	8.67176	7.25063	6.78997
				14.237	8.80502	8.52497	9.23735
				12.1913	7.1251	4.07207	6.59629
				11.4742	6.62099	7.06629	9.80428
				10.3398	5.32047	5.49132	5.30716
				9.29857	5.1125	8.71626	9.21628
				8.54001	4.12215	6.84241	6.24905
				8.45485	9.78834	14.5044	7.4309
				8.33471	9.29277	5.46805	6.09881
				8.3332	8.83658	9.19548	6.31822
				7.61866	8.32601	3.18419	8.89668
				7.59283	7.28513	8.64082	16.1276
				7.25939	6.68419	5.79581	10.3611
				7.20863	4.84385	9.39423	10.5233
				6.89878	3.85038	5.73709	7.79274
				6.65072	3.7123	7.35937	10.4164
				5.56243	13.5846	7.58398	8.37806
				5.13905	10.8534	9.93133	8.38612
				4.8817	9.62887	6.376	6.49106
				9.0919	9.03195	12.7553	11.935
				8.82474	8.17429	7.07556	7.8159
				8.03178	6.97591	9.20951	9.53033
				7.54688	5.34734	6.03603	4.75859
				7.24962	5.13495	9.5391	12.5818
				7.10149	3.98521	5.89164	7.22092
				6.75089	13.8329	9.99595	10.0977
				6.65037	10.0396	6.284	6.54844
				6.54982	9.28693	6.55366	9.06235
				6.24775	9.95161	5.59806	5.67581
				6.1361	9.02124	7.08091	9.4145
				5.92538	6.30202	6.62483	6.91298
				5.50283	6.12488	9.44553	7.61703
				5.39914	5.40269	5.41357	6.28161
				5.06585	5.04444	11.5977	7.41302
				4.9221	11.1612	7.14346	7.32558
				4.91472	10.5277	7.83953	10.3171
				4.24985	10.3864	5.91606	7.10184
				3.60939	9.47739	13.2459	9.18978
				23.036	8.82404	6.16262	7.45002
				14.5123	8.65439	10.481	8.28916
				13.223	8.63502	5.19502	6.5923
				12.0711	5.47827	9.08859	7.4145
				10.6929	5.48971	12.0006	9.71228
				10.6814	10.1227	6.16623	10.2723
				10.1529	9.78292	9.10038	8.51614
				9.81487	8.854	8.0724	10.1386
				9.73216	9.00941	11.1091	6.36859
				9.65128	6.92419	7.54605	10.2828
				7.85223	7.04186	10.9449	3.80119
				7.61001	6.25977	6.96724	11.0824
				7.40364	4.21792	10.4983	6.91646
				7.22547	5.45461	8.70274	6.98036
				6.86166	13.8619	11.3012	5.4968
				5.93745	10.8281	7.87424	8.08041
				5.91579	9.15311	9.24017	6.29755
				4.62596	8.18483	6.62311	6.94106
				4.11196	7.59513	7.47853	5.12478
				15.2083	6.70562	5.94286	7.94676
				12.5337	6.01591	12.7614	8.53638
				12.0585	4.62274	6.89701	12.0374
				11.0026	4.18909	11.4746	7.46468
				9.42375	9.42316	7.26669	11.528
				9.27054	9.63077	10.4406	5.91951
				9.23329	8.43812	8.029	11.0655
				8.59662	7.80299	10.1254	6.48075
				8.58128	7.33558	7.40961	7.56053
				7.9569	6.8169	12.0167	7.66117
				7.68352	4.85895	9.0374	9.74221
				7.67898	4.18425	9.63991	6.71962
				7.10667	3.28646	8.85208	10.1107
				7.05563	10.3913	9.29432	7.32103
				6.913	10.1833	8.5213	9.26805
				6.42321	9.57324	11.067	6.91808
				6.27968	9.37502	6.04672	9.11812
				5.60105	9.3385	12.7798	6.28055
				5.58112	6.44627	8.3312	8.6681
				9.89848	6.15785	9.26939	5.65892
				9.37706	4.46535	9.25673	9.02844
				9.28635	3.51715	11.6313	6.93044
				9.13769	11.549	8.05972	7.47346
				9.11015	9.63912	10.3979	6.33371
				8.52283	8.78138	6.73003	6.93718
				8.38113	8.78966	9.90188	7.52881
				7.96058	7.44414	9.82551	13.1987
				7.7864	6.74533	7.92947	6.363
				7.74223	5.82802	7.34683	9.23627
				7.53624	5.17658	13.623	7.28023
				7.04036	4.2787	11.066	8.00949
				6.68124	12.2153	12.0344	5.36802
				5.67159	9.68489	7.37234	9.83095
				5.64696	7.7212	11.9357	7.90502
				5.46534	7.5805	7.58239	8.02094
				4.74074	7.34981	9.92102	6.0174
				4.26927	6.96907	9.43284	9.55726
				4.2178	4.75424	14.6133	5.92259
				8.95288	4.86159	12.3924	9.55382
				8.39445	4.3205	12.4615	7.11932
				8.15013	13.4125	6.70006	7.8593
				8.10752	12.1175	18.6923	8.89185
				7.65849	9.03642	13.5944	11.236
				7.05893	11.2105	11.07	5.31955
				6.97367	5.51111	7.22578	11.4183
				6.69092	7.78561	11.4932	7.71918
				6.51568	6.89331	7.97924	8.80894
				6.24716	4.88232	11.2035	6.24608
				6.11025	4.12899	7.07503	9.38272
				5.75309	11.1797	12.3418	9.24901
				5.6663	10.393	6.18507	10.7133
				5.53511	8.12407	10.101	7.76407
				5.19524	7.49108	7.6912	7.77208
				5.04397	7.17806	9.5214	7.15131
				4.39856	6.26707	5.80225	7.46254
				4.08752	6.47837	7.9285	5.32945
				3.06922	4.8793	5.44054	8.61533
				13.1701	3.33847	27.8664	7.10983
				12.9194	11.9069	8.32029	8.78382
				12.6122	11.9008	8.56609	6.54634
				11.8571	10.5127	7.74046	9.13066
				11.3563	9.12764	7.34913	5.99734
				11.0604	8.13335	7.26059	7.65804
				10.7257	7.81909	7.90923	5.02449
				10.121	5.8682	5.585	7.60136
				9.98788	4.73803	14.4014	5.95709
				9.41348	4.36731	11.3649	6.95394
				8.94882	9.73297	13.4624	5.98521
				8.52299	8.20965	8.16487	6.65614
				8.32296	6.84113	10.6725	4.47406
				7.80785	6.85071	7.68136	6.6257
				7.69382	6.42175	8.78564	4.5882
				7.21807	6.13524	5.57263	4.81626
				6.53797	5.61405	13.8238	4.96537
				5.71336	4.02765	9.99936	8.62696
				4.40387	3.41473	11.7852	7.18639
				9.64373	12.4883	6.64141	7.97407
				9.09704	11.3345	17.9122	5.07744
				8.12493	9.17303	7.89279	8.0105
				7.73777	8.0633	12.7641	5.56314
				7.69449	7.45224	11.2789	5.88422
				7.60943	6.1107	15.6822	7.36043
				7.5877	5.15163	7.86492	13.0441
				7.21242	4.17715	11.5332	8.72118
				7.17462	3.18253	9.16204	8.90938
				6.76779	7.26065	16.1335	7.82277
				6.2001	6.99773	4.30592	7.9254
				5.68885	5.33982	14.4045	5.51984
				5.64076	5.0817	5.53119	6.84794
				5.61241	5.40334	9.60486	6.3337
				5.35727	4.47793	6.70629	9.44767
				4.93816	3.58275	8.49804	6.87405
				4.80514	3.44857	5.04061	8.68686
				4.64264	2.92294	10.0491	6.65205
				3.54386	9.9933	8.02361	7.13345
				13.9554	9.17528	8.3007	4.24083
				12.0893	8.40528	6.42396	8.83612
				9.66988	7.15894	9.99052	5.61647
				9.03681	7.14593	7.54339	6.40867
				9.01911	4.36769	8.10576	5.04134
				8.70925	5.00812	7.94587	6.55837
				8.17537	4.85707	9.83431	5.63054
				7.78145	4.18781	9.48861	5.88112
				6.97788	13.6909	10.4241	5.40337
				6.92852	14.7374	6.28396	5.54875
				6.80202	9.55679	10.5956	8.22913
				6.35009	8.62805	4.80093	8.86403
				6.28429	9.76803	7.70032	7.03182
				6.02229	8.8419	7.26665	7.91432
				5.86562	6.06391	9.57418	6.57808
				5.43141	4.78896	6.92329	8.09247
				4.50341	4.15562	8.32774	5.62239
				4.32367	12.5396	5.69989	6.25585
				3.65046	9.84844	9.04856	6.12895
				10.892	8.82259	5.05484	7.59926
				10.6874	8.63455	7.00378	6.76789
				10.459	6.96259	5.3983	6.92208
				9.52729	5.87886	8.85776	4.96664
				9.35817	5.72595	6.21513	8.34345
				8.97255	5.1685	7.92733	6.07066
				8.95365	2.49003	6.55881	6.29269
				8.66736	12.5654	12.1714	8.17916
				8.64119	9.69705	10.812	9.49393
				8.15132	8.18178	8.51347	8.42055
				7.45719	6.28499	5.24314	8.53904
				7.42653	5.50716	9.70129	6.79431
				7.20407	1.9956	9.60803	6.79976
				6.88204	3.94706	10.911	3.27744
				6.58938	3.44755	6.99231	9.29061
				5.44454	3.35698	12.7481	8.39471
				4.8417	10.5262	7.89267	9.40876
				4.65381	10.0044	8.13831	8.96653
				4.4009	7.92391	6.19391	9.84252
				9.95641	7.50727	10.8507	8.85554
				8.87579	7.73243	8.36141	9.03381
				8.30471	6.06524	10.7668	8.26889
				7.91316	5.36941	6.09466	8.33344
				7.76328	5.1496	11.5405	8.04133
				7.67333	4.13718	6.1307	8.29657
				7.26404	10.3679	8.08019	7.27563
				7.15389	9.74823	8.01687	7.74122
				6.46395	6.90983	7.66372	6.54837
				6.213	6.43866	7.55907	7.7439
				6.0992	6.05717	8.41044	6.12531
				5.99579	4.99317	6.50423	6.50465
				5.77152	4.81788	9.52473	7.30423
				5.76068	4.09875	7.0872	7.82217
				5.68648	3.5069	9.1492	6.66101
				4.93967	9.63698	4.83907	7.41503
				4.92217	8.68827	10.1339	6.19175
				4.23229	8.05652	7.77317	7.50186
				3.1437	7.76371	8.05489	4.75443
				13.2292	7.57428	6.30642	8.42306
				13.104	5.61949	10.0448	6.52264
				11.4639	5.08294	7.61226	8.7767
				10.6757	4.92876	9.95059	6.36324
				10.5933	4.60312	7.07206	8.85279
				9.18337	16.3651	9.3153	7.17149
				8.7153	11.6663	8.90498	7.9228
				8.60302	11.2519	10.3354	6.44678
				8.42874	9.75967	6.04426	6.53714
				8.28252	7.84642	8.50061	6.0088
				8.17092	7.51787	7.76418	7.16188
				7.54404	6.06279	9.45231	4.58917
				7.1219	4.97261	6.20678	7.26954
				7.05633	4.70386	8.10843	5.79069
				6.80794	10.5234	7.63568	5.82321
				6.65237	10.423	8.20405	4.95288
				6.46917	9.54595	6.50884	5.54075
				4.81121	8.15997	11.1063	6.83434
				4.37409	7.7037	6.79911	8.20658
				10.0619	6.89255	7.05145	6.77613
				9.24535	6.20739	5.55487	8.17418
				8.43362	5.19366	7.12921	5.87066
				8.19572	3.7506	6.56693	8.23833
				8.13686	9.77567	6.77317	5.55899
				7.95175	13.0309	6.00658	6.57959
				7.82861	10.5004	9.23841	6.7722
				7.41416	9.07285	6.74722	9.28879
				6.65365	7.68801	7.72985	6.7909
				6.36264	7.03285	6.56544	8.96058
				6.26973	5.81448	6.93818	5.3294
				6.21101	5.12054	5.1124	9.65627
				6.13791	5.03116	7.12254	5.20329
				6.09022	12.057	4.92335	7.54761
				6.02753	11.234	7.73218	8.27382
				5.30672	8.75597	5.63717	10.0568
				5.11103	7.46724	6.27968	8.20993
				4.64867	6.923	4.77313	9.81898
				3.48761	6.7492	7.61156	6.23654
				8.43218	4.9361	7.35643	8.50713
				7.50953	4.17162	6.65808	6.5593
				7.44199	3.83918	6.28034	7.03713
				6.89813	6.62308	8.41938	8.63781
				6.82144	8.92818	6.46948	9.77966
				6.28413	7.7279	8.20224	8.56574
				5.88045	6.89548	6.00868	9.07688
				5.37624	6.7948	10.6424	7.14346
				5.29216	4.62948	8.93925	7.83953
				5.20134	4.70232	9.58859	6.48541
				5.0814	4.35634	6.68852	7.83007
				4.95772	2.97001	8.97684	7.76579
				4.88899	10.2278	8.3547	9.14521
				4.87013	8.94166	7.67725	8.1479
				4.63258	7.3218	6.66387	8.65752
				4.56084	6.19829	7.54126	6.03275
				3.87262	6.19505	6.77127	7.93677
				3.68019	5.54669	8.83454	6.09025
				2.48928	4.04659	4.13303	7.17578
				10.0053	3.83802	8.18065	7.15576
				9.80902	3.0166	6.36717	8.71649
				9.46316	10.576	6.58468	6.77349
				7.9629	9.89274	6.57785	8.61611
				7.58653	10.0046	8.19536	7.11763
				7.50713	10.1792	6.89086	7.46984
				7.2317	6.93682	8.5835	5.63148
				7.20029	6.55088	5.22702	6.68533
				7.15754	4.42925	9.38493	7.73614
				6.64737	5.41682	5.98382	7.92096
				6.45879	3.99239	8.98501	6.3157
				6.21676	12.3809	6.07147	7.87257
				5.73123	12.9188	8.46442	5.56465
				5.63326	7.74878	7.25691	8.44162
				5.58109	7.71448	8.09299	5.66427
				5.39726	6.37923	5.49395	5.88851
				4.56083	6.01603	9.86364	9.52337
				4.50485	6.08045	7.75045	8.83524
				3.68565	5.57696	9.57393	9.20284
				13.7197	3.78749	6.36284	7.75302
				10.684	11.6558	12.7798	6.96043
				9.23665	10.6445	11.7331	6.89895
				9.19662	9.92316	10.3076	10.6463
				8.60222	9.11289	7.35386	7.20978
				8.13345	7.63174	13.6766	8.9404
				8.01745	6.86568	8.10439	8.00625
				7.91516	5.63271	7.35953	8.58276
				7.18004	4.71447	5.86803	7.66615
				7.04181	3.56872	11.1814	13.8646
				6.45798	11.2976	6.5931	7.64296
				6.38612	10.9229	8.86424	10.4399
				6.07728	10.8823	7.57531	8.3226
				6.00284	10.216	11.7689	9.79996
				5.96083	9.0898	6.21998	8.95746
				5.89967	6.78994	7.03484	9.43733
				5.36202	5.12699	5.73598	8.76675
				5.18198	5.20555	9.13389	8.04376
				3.87005	4.1124	9.11803	6.63363
				10.3208	10.8695	9.90155	6.99767
				9.95017	10.2475	6.95373	6.69441
				8.12121	7.11697	12.1175	11.843
				7.46711	6.23125	5.1137	9.61423
				7.21873	4.89444	7.1752	12.3854
				7.11656	4.53414	6.3162	8.65897
				6.91203	4.17676	8.21717	9.75807
				6.61008	3.75802	5.81209	7.85422
				6.60062	3.59366	7.04095	9.31891
				6.53331	10.1894	5.56608	6.90797
				5.63182	9.13235	10.4779	8.53119
				5.54908	8.54159	4.29611	7.54754
				5.18173	7.60093	7.06062	6.30211
				4.99194	6.74695	6.38425	6.11812
				4.83621	5.54964	7.96139	19.5686
				4.33221	4.98091	7.59401	14.527
				4.32542	3.69658	17.6566	11.2231
				4.32359	3.57541	12.2416	8.14234
				3.8296	12.1684	10.7169	9.47614
				12.4876	11.715	9.89942	6.16843
				10.0605	10.0097	12.1051	15.5577
				9.90014	9.61416	9.48103	9.85062
				9.85575	8.68337	10.9248	10.6235
				9.57361	7.63995	8.51837	7.63527
				8.89995	6.46667	7.47751	8.33686
				8.45153	5.6381	6.73663	6.72067
				8.40766	4.46436	8.4794	14.6972
				8.00423	12.5721	8.27309	7.02541
				7.14828	10.9645	8.18909	10.6177
				6.80007	10.8172	6.99459	10.2573
				6.74059	9.36532	9.70401	8.40395
				6.63302	9.15551	8.05726	8.30497
				6.49051	8.14554	8.0167	19.9387
				6.19189	6.2434	7.25291	7.25066
				5.71655	6.20152	8.72749	12.628
				5.45664	5.53064	8.30434	12.2715
				5.00826	14.8474	8.0604	10.1007
				4.05796	12.6546	6.51333	7.48711
				13.0564	8.92436	11.2746	16.5385
				12.9798	8.74729	10.7796	14.1518
				11.9715	8.70198	9.58619	11.1376
				10.1716	7.02458	9.25647	9.82268
				10.0113	6.98945	8.58579	11.696
				9.88218	5.83683	7.97982	8.23173
				9.25555	5.74489	10.6624	12.6433
				9.06255	11.2131	9.13312	12.639
				8.54213	10.3566	9.24855	14.8663
				8.40029	9.07373	7.93638	8.27266
				8.22169	8.9229	8.96371	8.66626
				7.88859	8.37102	8.4782	8.41504
				6.78876	8.32822	8.79359	13.6144
				6.35781	6.35365	6.90883	9.76241
				6.32664	5.10039	9.36846	8.24022
				6.07902	5.08369	8.99276	7.5829
				5.97892	15.6968		9.16279
				5.12204	12.2663		5.92868
				4.2304	11.3369		12.5702
				16.4127	11.0406		12.476
				12.5463	10.4277		13.2954
				12.2364	10.1632		11.0162
				12.1996	6.86309		10.4573
				10.6416	6.5519		7.00361
				10.4135	6.43316		11.8797
				10.1247	11.3436		11.1997
				9.9954	11.0581		12.1186
				9.63669	10.7201		9.67816
				9.55283	8.36179		8.79234
				9.35952	8.06288		8.50573
				9.357	7.45809		11.8603
				8.92891	5.57983		8.49213
				8.53529	4.77743		9.11803
				7.96767	3.57828		7.77904
				7.7398	13.0455		8.08435
				6.78288	12.8792		7.73403
				5.71815	10.5579		14.042
				4.50678	9.92409		12.7742
				11.4841	9.81068		10.4018
				10.9668	7.94047		7.33399
				10.3277	7.80366		7.50604
				9.53108	6.87039		6.37729
				8.09135	5.7836		11.0193
				7.97408	14.1545		9.38843
				7.91047	14.0942		8.65035
				7.65969	10.2931		7.84585
				7.48995	9.67899		7.84064
				7.32312	9.2894		6.82915
				7.14475	7.6966		14.5811
				6.53938	6.98207		8.45181
				6.45543	5.9976		9.48558
				6.43104	4.76473		8.24661
				6.32984	15.2517		10.108
				6.29707	14.3039		4.46054
				6.13301	9.09089		11.1187
				4.81573	9.0732		6.88473
				3.99222	8.79715		10.4416
				9.29264	8.4622		7.32404
				9.20349	7.37883		7.64978
				8.42465	6.38386		5.92527
				8.12146	5.06023		17.6096
				8.11794	12.9587		14.8262
				7.94659	12.7592		20.0348
				7.2945	10.4031		10.1203
				7.27862	10.1738		13.9898
				7.17753	9.80711		9.89282
				7.13908	9.50682		10.195
				7.03597	8.06004		8.13377
				6.98758	7.13612		9.13496
				6.9135	4.85381		5.6211
				6.5255	15.9295		6.10121
				6.44158	14.5395		6.10115
				6.09833	14.4217		14.7724
				5.05696	12.1441		6.95621
				5.05498	10.8124		11.4889
				3.42106	8.35117		8.54894
				10.6644	7.13172		7.36948
				10.5718	5.84575		6.09376
				10.2385	5.50627		16.3135
				10.1337	15.0808		15.0417
				9.34989	13.0646		13.5283
				9.24	11.3459		8.06055
				8.894	10.9767		10.9615
				7.99464	9.77043		8.05942
				7.9494	9.145		12.5279
				7.81668	5.52292		12.1573
				7.54427	5.29899		10.8343
				7.41714	4.84813		10.1155
				6.5713	11.8163		9.57083
				6.42144	10.9013		8.19341
				6.23615	10.0437		8.24169
				6.05718	9.9284		7.18799
				5.77862	8.82227		9.49218
				4.82485	8.44698		5.76392
				4.65916	5.92045		8.47572
				20.7448	5.49801		6.3838
				12.2996	5.49455		7.26447
				12.2727	13.0885		7.18344
				12.0324	11.8317		8.89171
				11.8354	11.1569		7.45258
				11.0727	10.5146		7.86756
				10.1141	9.10538		7.73618
				10.1039	8.92974		7.78619
				9.86958	7.24402		6.98889
				9.51496	6.67425		7.80581
				9.25679	6.61648		6.59361
				9.08044	13.4573		9.86228
				8.87887	12.5543		7.89689
				8.33476	12.3279		9.97231
				8.18683	11.3045		7.34185
				6.74918	9.04709		8.40424
				5.39237	8.92721		6.70438
				5.27507	6.54959		8.41485
				4.50808	5.58648		6.08274
				14.6007	4.2771		11.6301
				13.8341	14.439		9.69546
				12.4036	13.017		10.2455
				10.0732	10.3828		9.71173
				9.95299	10.1745		9.71947
				9.86699	8.85774		7.23706
				9.08629	8.40821		10.004
				8.7813	6.78656		6.86002
				8.25105	5.26206		12.3753
				8.08141	5.17668		7.96587
				7.8996	18.5673		9.60896
				7.62385	11.6959		7.60662
				7.44658	11.4248		10.1168
				7.44644	9.74775		6.95423
				7.38676	9.33687		7.8981
				7.37413	7.86107		6.59919
				7.19151	6.38375		8.80001
				6.1783	5.90577		6.80906
				4.26701	4.39975		8.70766
				12.92	13.0884		5.26779
				12.0435	10.4416		8.04497
				11.6682	10.2962		5.23056
				11.6338	9.8032		7.81499
				11.595	9.45149		5.40397
				10.8803	6.85495		7.35916
				9.69935	5.83354		5.6672
				9.21139	5.78163		6.50408
				8.53072	3.61974		5.27411
				8.32641	18.9024		6.75489
				8.26582	14.944		4.86434
				8.16078	13.6908		6.46169
				7.75332	11.5891		5.13807
				7.61576	11.2411		9.60643
				7.17645	10.982		8.59536
				6.77174	10.1598		10.1977
				6.55795	6.77408		7.64651
				5.33637	5.79516		8.80875
				4.3218	11.4239		7.46693
				12.2158	11.3687		10.2658
				11.1888	9.3206		5.56324
				9.11468	7.60264		10.9243
				9.07408	7.54464		7.32603
				8.93759	7.43062		9.48596
				7.98197	5.97765		7.62894
				7.75914	5.38204		10.1742
				7.70994	3.65838		6.68131
				7.6365	30.7679		9.69282
				7.59963	20.0851		6.35343
				7.39098	12.7287		18.3777
				7.24418	12.423		15.3381
				7.00211	10.7435		17.945
				6.79419	9.32416		6.74357
				6.54831	7.09047		12.5857
				5.87079	6.67648		6.91203
				5.15803	5.78745		10.7894
				4.87989	11.6885		7.03527
				3.70222	11.3295		8.38135
				15.2846	10.454		6.36285
				13.3856	8.60111		7.11875
				11.5545	8.29953		7.09077
				11.1231	8.0136		7.49834
				10.6026	5.79437		5.29334
				10.3168	5.32419		6.78559
				10.0898	3.68783		5.24059
				9.84924	13.8328		9.25348
				9.21099	13.0806		7.96386
				8.69978	9.87837		9.58441
				8.33857	9.39978		6.2936
				8.30758	8.31811		8.54598
				8.25619	7.95083		6.32894
				7.76048	6.26733		8.64642
				7.44462	5.9769		6.15919
				7.02094	4.89278		12.7124
				6.29563	18.9146		10.5431
				5.9415	17.2144		11.2373
				4.45304	16.2728		7.85277
				12.9189	13.7297		10.8822
				12.5108	12.9997		6.57315
				10.6123	8.87079		8.16504
				10.3674	6.84962		7.36429
				10.0181	6.67433		12.0355
				9.24325	6.16383		10.9487
				9.09197	18.316		9.69918
				8.88326	12.935		6.95699
				8.39151	12.2929		8.71736
				8.33518	12.2395		7.86586
				8.15969	11.0053		8.73654
				7.95375	9.89779		6.99082
				7.62833	7.289		10.0346
				7.01931	6.63776		6.9523
				6.67264	5.28557		9.64536
				6.66779	11.0646		7.2968
				6.44409	10.2626		8.41831
				5.97025	10.2224		7.64768
				4.26427	10.0075		7.57892
				11.0566	9.59905		7.42308
				9.96196	9.20028		12.262
				9.96136	8.0731		7.80241
				9.81157	7.51521		10.4124
				9.43725	5.28515		9.09059
				9.28681	4.79749		9.02052
				8.61117	4.73855		9.01102
				7.95168	11.2535		8.54607
				7.13046	9.50431		8.45416
				6.97798	9.13432		10.2143
				6.73796	8.29141		9.55832
				6.65552	8.02063		9.23827
				6.36895	7.53913		6.90218
				6.35898	7.02365		9.71934
				6.31817	7.01277		6.39093
				6.08118	5.0158		7.5187
				5.60499	4.50951		7.2487
				5.40853	3.71945		17.5852
				4.38312	12.482		6.93763
				11.1168	11.8832		9.28282
				9.53225	11.1396		6.74983
				9.00943	9.28297		7.80166
				8.88894	8.59571		6.45752
				7.93842	7.63201		7.33391
				7.70992	7.42247		6.76685
				7.53956	6.72162		11.4112
				7.10312	5.44242		8.73798
				6.99012	5.31278		9.34515
				6.89524	4.06821		7.98722
				6.82417	11.3974		10.3766
				6.81099	11.3089		6.58762
				6.62159	10.0526		7.87526
				5.66657	9.49596		7.4837
				5.63114	9.30093		12.6248
				5.59977	9.0777		8.37169
				5.26364	8.49851		12.1961
				4.78799	7.28529		8.75565
				4.05486	7.21676		10.5443
				9.62691	6.33242		10.1915
				8.67184	6.23109		9.20064
				8.35891	12.4597		7.55578
				7.74893	10.3905		10.5269
				7.36236	8.60398		10.2813
				7.24556	8.42431		11.9813
				6.85836	8.3139		6.84531
				6.79731	8.17322		9.04083
				6.44359	7.58549		8.4301
				6.37336	6.5769		8.33164
				5.7738	4.954		6.78909
				5.56413	4.5182		11.2105
				5.35508	4.00348		9.40375
				5.16617	10.2577		11.1928
				5.1584	9.77438		6.68844
				5.05428	8.72611		8.75547
				4.72411	8.18733		8.47239
				4.3619	7.28277		7.169
				2.81318	7.15746		7.1445
				11.2121	6.43799		11.1381
				10.5687	6.43501		9.30637
				9.76029	4.50402		10.207
				8.39469	4.25825		8.49428
				7.97685	3.54963		10.8303
				7.88306	8.8392		7.56825
				7.80825	8.0019		9.2389
				7.77925	7.09214		7.80879
				7.39638	6.54139		7.04201
				7.36153	6.20606		6.68222
				6.88108	5.77349		6.76469
				6.56712	5.72961		6.2012
				6.25592	5.30358		7.48516
				6.18194	3.9883		5.33106
				6.07964	3.97124		5.57303
				5.55092	3.58055		5.27488
				4.96024	11.6647		9.19995
				4.61364	10.8818		6.42916
				3.58973	10.4663		8.10046
				14.2178	9.4498		7.50008
				12.3511	8.60995		9.00799
				11.8963	8.44956		6.10006
				11.6099	8.44407		9.11027
				9.93656	7.20218		5.81087
				9.65112	7.16925		8.66566
				9.19944	6.42474		5.60154
				9.06715	4.83121		8.47583
				8.96064	12.0418		5.06435
				8.81516	11.9012		6.94812
				8.07428	11.3837		5.54157
				7.62921	8.89548		6.65593
				7.56801	8.24681		5.57377
				7.41438	8.1151		10.4147
				7.12437	7.59826		7.71699
				5.58946	6.76684		9.6587
				5.12639	5.34756		7.33577
				5.06524	5.21255		8.21544
				3.30329	4.86261		5.41494
				14.3991	21.6608		6.03284
				13.5732	17.8041		4.93061
				12.2525	17.783		11.1793
				9.91921	14.3319		6.52855
				9.75911	13.3689		7.86579
				9.31024	12.2891		6.85766
				9.01631	9.92745		7.77942
				8.36284	9.52387		6.42991
				7.83063	8.92194		7.99143
				7.69171	7.26485		5.80798
				7.54696	5.50868		8.41493
				6.22981	9.32522		7.4821
				6.2072	8.1877		7.77873
				5.84325	7.49045		7.3082
				5.52529	7.21829		7.98644
				5.43782	6.82158		6.35508
				5.30911	6.69807		6.21082
				4.89242	6.06522		5.90251
				4.56055	5.77953		9.0642
				10.3772	5.21093		7.56613
				9.65137	4.88019		7.80729
				9.52839	3.94049		5.03444
				8.84345	11.1474		7.55008
				8.6096	10.9525		5.12426
				8.10407	10.6551		7.24305
				7.84151	9.90061		5.29306
				7.74916	8.56503		7.16736
				7.73178	7.67947		5.53938
				7.5974	6.49697		6.27831
				7.56664	6.36015		5.88059
				7.3044	4.92592		7.48918
				7.10107	4.74341		4.40495
				6.16474	4.35928		5.95261
				5.74397	13.3212		5.25819
				5.21507	11.2731		8.05396
				4.93738	9.61286		5.47301
				4.63868	8.94056		8.17625
				2.48434	8.22438		5.08009
				9.61069	8.12126		6.30518
				9.54831	6.81456		6.15553
				9.45415	6.74151		5.28818
				9.21559	5.65491		5.12827
				8.64287	5.2005		11.6845
				7.28871	4.20617		5.27455
				7.19202	13.4013		7.14136
				6.88165	11.8363		5.43613
				6.54185	10.4799		7.22006
				6.42657	8.75454		4.84353
				6.38454	8.34716		7.06718
				6.29837	8.33998		4.45861
				6.27665	7.86536		8.17017
				5.99471	6.74096		7.75276
				5.14839	6.05431		9.02774
				4.81185	5.10243		6.37702
				4.73912	4.52963		7.15354
				4.6279	12.1581		5.08657
				3.67731	11.379		6.11665
				11.3901	11.3717		4.38945
				10.4709	10.8577		6.57975
				10.2606	10.4937		5.94018
				9.40956	8.07612		6.96076
				8.90848	7.89188		5.06264
				8.73036	7.41007		7.14266
				8.263	5.73181		4.77304
				8.17862	5.49873		5.9092
				8.04599	4.64678		5.31035
				7.71518	14.4456		7.94912
				7.27197	11.3979		6.50671
				6.98712	10.1946		6.99608
				6.92148	9.9487		6.427
				6.67448	9.17001		6.73757
				6.56462	9.02489		5.34323
				6.52999	8.74779		7.33631
				5.67421	8.45873		4.72679
				5.20949	6.02325		8.24775
				4.30572	5.03126		7.84208
				11.1438	3.95182		9.66986
				10.903	13.3731		4.98402
				10.4642	10.8033		6.73055
				10.39	9.34168		6.35312
				10.049	8.59497		6.84686
				9.42425	8.56008		6.10969
				9.09568	7.94621		7.25475
				9.07539	7.40471		6.49394
				8.25882	6.18808		6.85838
				7.52957	5.98987		6.24599
				7.07544	5.2552		7.07638
				6.87305	4.14026		5.37292
				6.72757	10.5822		7.22499
				6.4261	9.61858		4.87957
				6.32344	9.06401		8.15814
				6.08255	8.14299		6.67562
				5.19421	8.022		8.27185
				4.99071	7.67435		6.01326
				4.26843	7.37693		7.18066
				8.88215	6.01266		6.6615
				8.23816	5.16406		5.83943
				8.01098	4.93441		4.94097
				7.50639	3.90178		8.86832
				7.19229	12.8509		8.53256
				7.09822	12.1134		8.96616
				6.9501	11.3006		5.90881
				6.91689	9.73195		8.35796
				6.86512	8.50522		5.54216
				6.64075	7.97483		6.4567
				5.4483	7.9565		5.46509
				5.44223	7.88911		6.75101
				5.42479	4.54613		5.80954
				5.08594	4.24644		7.14958
				5.03194	4.19836		5.35574
				4.94086	13.4496		7.66442
				4.89503	13.252		4.57033
				4.59239	10.5158		5.85777
				3.86395	10.0016		4.64463
				11.8584	9.94863		8.90979
				10.0975	9.74369		8.33022
				9.23537	9.48452		9.61004
				8.7769	8.33806		6.87276
				8.4912	6.45185		8.62635
				7.45035	5.93381		6.81516
				7.40045	5.32612		9.0538
				7.099	11.3949		5.98233
				6.54409	10.805		7.69569
				6.49717	9.3538		6.16305
				5.90906	8.81237		7.87053
				5.67721	8.71235		5.77249
				5.53605	8.68719		7.092
				5.50356	8.25857		4.31682
				5.27266	8.21828		5.96939
				4.85617	5.69881		5.23173
				4.73974	4.46991		9.17111
				4.28682	4.13503		4.31775
				3.35414	13.4496		6.90843
				10.7236	12.8878		6.40283
				10.5314	10.0762		6.57144
				9.31111	9.83171		4.75313
				8.7267	9.62481		5.43419
				8.48308	8.40253		5.16064
				7.95996	8.29959		8.55772
				7.89897	8.00347		5.45521
				7.67417	6.40804		7.41235
				7.64875	5.24928		5.23185
				7.31073	4.39473		6.83166
				7.17479	12.9562		5.21092
				6.94108	11.7623		6.10052
				5.86764	10.7817		5.18665
				5.72409	9.24927		12.905
				5.59383	8.94123		9.92824
				5.38261	8.57367		7.57552
				5.31031	8.17931		7.10442
				4.66189	7.52126		8.16424
				3.8751	5.35069		5.55354
				12.0809	5.32365		6.78401
				12.0476	5.18346		5.59772
				11.7007	10.2112		7.73644
				11.1762	9.35322		4.2615
				10.7659	7.18493		6.10041
				10.2954	6.66182		5.23538
				9.22653	6.26013		6.21489
				8.29897	6.19286		4.4634
				8.22313	6.08918		5.88448
				7.80477	4.98743		4.87957
				7.28679	4.87446		8.04058
				6.87933	4.65339		6.24232
				6.78997	4.17441		7.46696
				6.15463	11.3362		6.29669
				6.07345	10.2927		7.77966
				6.05411	8.72777		5.174
				5.24793	8.395		6.32964
				5.20644	7.96482		5.67506
				3.58026	7.57866		7.09895
				12.2515	7.50323		5.69332
				12.0216	6.4819		7.56991
				11.6185	6.22561		4.61224
				11.4991	5.78959		6.03783
				10.6293	3.69315		5.64879
				10.2149	12.1473		5.47926
				9.13434	10.308		5.41103
				9.0831	10.2185		7.61863
				8.994	7.8514		7.2995
				8.91547	6.68254		7.64879
				8.36576	6.59028		7.10163
				8.32243	6.38581		8.9103
				7.93594	5.98613		5.27737
				6.76634	4.40969		8.93067
				6.68259	4.23716		5.11981
				6.25434	3.90103		11.5296
				5.8606	12.2273		8.53201
				5.51619	8.80488		9.70823
				5.05158	8.43561		7.44979
				13.0182	8.4084		8.1009
				10.7786	7.81646		7.68842
				9.50264	7.26053		8.49952
				8.60427	7.16409		8.16712
				8.59238	6.99745		7.48991
				8.55996	5.33525		6.49086
				8.26816	5.15119		6.91047
				8.07883	3.66709		3.93559
				7.67372	21.0919		9.91889
				7.22347	18.7193		6.1532
				7.05959	11.2704		8.40362
				7.02331	9.5559		6.42809
				6.75221	6.76586		6.51751
				6.61596	6.72075		6.17919
				6.20126	6.59382		9.92018
				5.98704	6.09015		8.80204
				5.82949	4.85341		9.59236
				4.96493	4.8251		7.38713
				4.01968	4.49717		7.05005
				11.7032	9.51692		6.75057
				11.0712	9.41809		9.78085
				10.2775	9.21087		9.17332
				9.63511	8.10568		9.6332
				9.33635	7.59518		7.84974
				8.77951	7.49477		8.78936
				7.51624	6.91282		6.49463
				7.49288	6.1015		8.17595
				7.22525	4.92104		8.03804
				7.10502	4.65328		8.7422
				7.00481	4.43808		7.14174
				6.7652	10.9627		7.24838
				6.43269	9.86722		5.90972
				6.17823	8.50656		8.37289
				6.08482	8.00958		7.96711
				5.79645	7.80195		7.58621
				5.72892	7.16623		7.23745
				4.73987	7.0514		7.73533
				4.25207	7.0206		6.92781
				9.36453	6.82217		8.18786
				9.24323	5.5775		5.62737
				8.59881	4.20983		7.52858
				8.15721	8.2445		5.18907
				7.79258	7.5002		7.12699
				7.4903	7.16974		5.56735
				7.09374	6.96896		7.69283
				7.08292	6.17433		6.87464
				6.89422	5.80451		6.63092
				6.83701	5.67748		4.89855
				6.35889	5.44339		6.01475
				6.06018	4.15105		4.94348
				6.01066	4.02708		11.9828
				5.99823	3.17888		9.34949
				5.94405	9.81222		9.01581
				5.85471	8.97947		8.91484
				5.23683	8.20324		8.36836
				5.10031	8.10383		5.72374
				4.5979	7.34011		13.5039
				11.5432	7.20954		8.03214
				10.0499	6.61633		9.38667
				7.42265	6.25872		6.87735
				6.81833	4.98558		7.85429
				6.71085	4.41213		7.66905
				6.61032	3.77762		9.60619
				6.50336	9.1816		8.79246
				6.44058	9.08142		8.33096
				6.22886	7.5208		8.10982
				5.66645	6.72648		8.83393
				5.64622	6.5048		6.80715
				5.63873	6.49232		10.063
				5.53938	5.97972		9.21057
				4.94396	5.53242		8.60374
				4.86089	5.07934		8.0183
				4.7537	4.79482		8.80904
				4.46661	4.21181		7.22805
				4.22141	11.5146		9.4417
				3.01983	9.2865		6.95913
				9.75271	9.08365		9.17185
				8.98906	7.89672		7.106
				8.35622	7.4134		8.13198
				8.06019	7.18495		7.66149
				7.96883	7.04547		13.3699
				7.85463	6.35351		6.04575
				6.84357	5.44769		9.51428
				6.5704	4.07211		6.6963
				6.39475	3.95501		6.88915
				6.12717	10.2462		6.30404
				5.90842	7.06484		8.4188
				5.69643	6.61531		8.06982
				5.51221	6.52319		8.88208
				5.25821	6.34954		6.36092
				5.05258	6.3155		7.73879
				4.74146	6.31528		6.73455
				4.56872	6.29873		11.6408
				4.42932	4.4127		6.92541
				3.12565	3.92992		9.64244
				23.6298	3.60362		8.67923
				18.5139	9.60045		9.90479
				16.8009	8.43734		6.39976
				16.212	7.0962		8.56948
				14.5111	6.01266		6.67525
				13.6876	5.98411		7.8105
				13.0425	5.64059		7.42449
				12.6421	5.43457		7.33306
				11.8739	5.30387		6.56843
				11.6939	5.02573		11.217
				10.7714	4.45961		8.09726
				9.75933	3.42143		8.83511
				8.791	11.1813		7.62685
				8.67656	10.1956		10.0278
				8.36198	10.01		5.17496
				7.87473	9.15789		10.0601
				7.47327	8.6779		7.43949
				6.56053	8.34166		9.48126
				5.36041	7.05604		7.38004
				14.4566	7.0053		7.48709
				13.2646	6.58886		7.24108
				12.9857	4.36981		8.87866
				11.5386	4.24304		6.21681
				10.5033	11.8936		8.80788
				10.0521	9.24284		5.11705
				9.36025	8.66486		6.8287
				8.97501	8.28741		6.09537
				8.63223	8.00044		9.13024
				7.69551	7.39243		6.99133
				7.67269	6.52087		6.30597
				7.6506	4.50189		5.26247
				7.11203	4.37968		6.75824
				6.5221	4.08483		4.66979
				6.29907	3.5219		10.6836
				5.58496	10.381		9.72665
				5.53682	9.92214		10.643
				4.67969	8.06542		4.78811
				3.96024	7.50054		7.32453
				13.3301	6.44414		7.06088
				10.5558	6.37321		7.10433
				10.517	6.30314		6.92779
				10.4982	6.30049		6.22625
				9.85614	4.74299		5.59153
				9.4806	4.44961		7.39164
				9.24275	4.31413		4.25744
				9.13761	9.22366		9.04886
				9.05846	8.82965		5.59347
				8.50703	7.49934		6.42823
				8.31096	7.25939		4.673
				7.27152	6.58949		5.97671
				7.24454	6.41308		5.01776
				7.14624	6.27659		8.05314
				6.92604	6.08782		7.79329
				6.72407	5.34098		7.48786
				6.16387	4.16858		7.40124
				5.00855	4.09883		5.9152
				4.99704	9.91524		5.57021
				10.4175	7.92829		7.71939
				9.93384	7.61928		7.71247
				8.89872	7.54741		8.60278
				8.63064	6.58551		4.85674
				7.7701	6.23546		5.92547
				7.4922	6.14806		5.12179
				7.33931	5.3578		12.0149
				7.16939	4.4984		5.51375
				6.98681	4.0689		6.98903
				6.94489	3.78239		6.7855
				6.52919	16.8128		5.78281
				6.45446	10.9721		5.36442
				6.35369	7.88457		10.3177
				6.22844	7.68854		8.36529
				5.86921	7.48202		10.2853
				4.67251	7.33433		7.74984
				4.62676	6.34806		7.25916
				3.94403	6.24518		6.96573
				3.85047	5.87347		10.2981
				7.37298	5.50866		5.45042
				7.26055	3.56746		7.6513
				7.00027	8.31677		7.19092
				6.18978	8.08602		7.40844
				6.1409	7.53582		4.42453
				6.09956	7.22924		7.74674
				5.79443	6.49728		7.66863
				5.58716	6.08339		7.69093
				5.38954	6.01862		6.87761
				5.16697	4.88546		5.37548
				5.16373	4.72365		5.03869
				4.89202	4.45123		7.86175
				4.49483	3.23461		5.46363
				4.48851	9.3815		7.79199
				4.37928	9.14057		5.16891
				4.26787	7.02445		5.37305
				3.74692	6.85204		4.27533
				3.51635	6.42827		10.9231
				2.7803	6.20089		5.39214
				8.70209	6.15719		8.75255
				8.21605	5.75099		6.39253
				7.93507	5.30348		7.79885
				7.56202	4.76949		6.38705
				7.49072	3.42224		9.87077
				7.21226	9.75234		9.48547
				6.87722	9.53201		8.85338
				6.65978	8.01485		7.60889
				6.50232	7.09768		9.03543
				5.48464	7.07718		6.61411
				5.19002	6.40165		8.76775
				5.18295	5.85328		6.89115
				5.08447	5.24024		7.8525
				5.04901	4.93228		6.73184
				4.84297	3.92615		6.65993
				4.63939	3.40056		6.44883
				3.9385	12.7551		8.45244
				3.89546	10.8355		8.14802
				3.35035	8.94001		9.6007
				9.51671	7.90105		6.73834
				9.07065	6.96358		8.28598
				8.63225	6.92177		6.47062
				8.61579	6.42974		12.8866
				8.50059	6.09409		6.08189
				7.83156	5.78731		11.0772
				7.44341	4.97305		6.05984
				6.89159	4.06701		7.16487
				6.54812	10.2388		4.03629
				6.30822	7.79262		11.2888
				6.0882	5.96354		6.98626
				6.07798	5.48283		8.16229
				5.78349	5.30521		6.8108
				5.45099	5.13254		7.21802
				5.31414	5.07454		5.70939
				5.2055	5.02376		9.35963
				4.6825	4.86931		7.56714
				4.25088	3.38045		9.69242
				3.90096	2.89963		6.31092
				9.31064	9.10183		8.61506
				9.10333	8.48019		6.34757
				8.67216	6.98749		11.0504
				8.18977	6.94365		9.41176
				8.09412	6.44362		7.40252
				7.67269	6.37975		4.77639
				7.52975	6.11006		7.23056
				7.058	6.04795		4.47534
				7.03958	5.66801		13.5355
				6.9821	5.47932		9.39509
				6.82388	4.46721		10.7259
				6.31432	9.79158		6.61768
				6.25527	8.17334		9.27113
				6.17797	7.58635		7.5101
				5.97389	6.90148		10.148
				5.91593	6.65992		7.42925
				5.28016	6.1925		6.45081
				5.06164	5.3321		5.96288
				4.32761	5.32566		7.06292
				10.1636	4.36852		4.77381
				9.19241	3.70458		8.0509
				9.18887	3.2185		4.77236
				8.79552	9.88463		6.76303
				7.42671	9.72825		5.7611
				7.38498	8.62216		6.52913
				7.34393	8.37595		5.09451
				7.27864	8.19933		11.5354
				7.20416	8.18264		5.52327
				6.98943	7.42444		8.29844
				6.43398	6.81057		6.73
				6.26371	6.57677		6.87541
				6.12938	4.18978		5.72209
				6.01827	2.8937		16.6288
				5.83166	14.0531		9.63396
				5.33057	11.4141		8.03573
				5.093	10.4668		7.3128
				4.9528	10.407		9.08668
				3.55494	8.95466		5.75512
					7.18158		6.34339
					7.01641		5.01654
					6.72105		15.3385
					5.54992		6.97428
					11.033		10.9742
					9.79423		8.16542
					7.93385		7.3898
					7.71847		6.7516
					7.65677		7.24976
					6.10682		6.82552
					5.50395		11.5539
					4.99298		8.38806
					3.98733		11.7483
					10.7835		7.7329
					8.54103		8.8426
					7.92383		8.78089
					7.9005		8.13078
					7.60552		8.08942
					7.13351		16.3515
					6.79651		9.67865
					5.34839		12.6455
					3.81969		10.3404
					13.2822		12.9264
					12.8209		9.06903
					10.0217		9.72021
					8.78756		8.27288
					8.25279		10.7921
					7.47617		9.6642
					5.87491		9.92593
					5.49458		8.98708
					5.27282		10.3283
					12.749		7.86721
					11.3867		8.25581
					9.14357		7.64144
					8.78623		10.016
					8.47972		7.60446
					7.65609		10.4371
					6.7446		6.81758
					5.27299		8.419
					3.72247		6.57059
					10.4775		10.46
					9.74765		4.2981
					9.06632		11.1248
					8.39221		7.72577
					8.36779		10.338
					7.90541		6.96936
					6.23699		9.61687
					4.318		7.35462
					4.24381		7.04877
					17.5921		6.60342
					12.957		14.8412
					12.0563		7.11813
					9.12435		11.2379
					7.88739		6.31679
					6.42976		9.00559
					5.9221		7.38712
					5.51627		8.17452
					4.41916		6.40375
					10.4872		13.1651
					9.79691		10.557
					8.55509		12.7995
					6.22537		6.96509
					5.94799		10.0653
					5.62832		7.60339
					5.49579		9.59585
					4.81976		5.9492
					3.74485		12.4129
					12.6935		6.13905
					10.7484		9.26372
					8.90248		7.87513
					8.47018		7.88683
					7.48064		6.66599
					6.01723		8.09792
					5.9785		4.87477
					5.12155		11.1935
					4.96233		9.58777
					13.9127		10.4365
					12.7819		8.73052
					10.1892		10.0347
					9.32587		7.12876
					9.00227		7.4631
					7.38393		7.38547
					7.37153		13.1446
					6.36022		7.55371
					5.58811		8.11704
					13.2847		7.8415
					12.7462		8.04643
					10.3008		7.7593
					9.48178		8.46274
					8.45543		6.91109
					8.35369		8.92943
					6.21961		8.51649
					4.98013		9.42853
					4.38661		6.36113
					12.9867		7.95622
					12.2829		6.73193
					10.1683		6.66954
					10.0576		5.18837
					8.52225		11.5292
					7.14247		8.9618
					6.81044		9.26554
					5.93883		7.68536
					5.87213		9.41651
					13.7329		7.29025
					12.8031		8.70314
					12.72		6.49179
					12.0302		9.30133
					8.63227		9.17805
					6.83263		11.9461
					5.75717		6.35967
					5.03042		9.62041
					4.38014		5.5907
					11.7476		7.87282
					10.7687		7.1042
					8.81844		17.4861
					8.4573		10.2337
					7.08499		11.014
					6.7973		8.76255
					6.46205		10.9663
					5.38322		8.14699
					4.75754		9.93883
					12.8185		6.96448
					11.5476		10.9252
					10.4091		7.33733
					9.04749		8.75576
					8.4615		7.19125
					7.7617		8.00294
					5.46924		7.69338
					5.39284		8.68971
					5.34801		6.67609
					13.52		16.9939
					13.003		9.31239
					11.6605		11.3868
					11.5523		7.98498
					8.37997		11.952
					6.42116		6.03781
					4.62427		9.98923
					4.49621		6.54091
					3.54421		11.8329
					10.9782		7.88689
					10.2227		9.1788
					10.1781		8.14443
					9.50544		8.8822
					8.44713		7.27073
					6.33844		9.31266
					5.91677		6.03867
					5.83626		9.66376
					5.26509		9.12732
					12.2138		11.4636
					9.45316		6.49589
					9.30989		8.75515
					8.14726		7.96633
					7.07608		7.72642
					7.03898		6.38919
					4.69044
					4.63151
					4.59175
					11.9651
					11.6315
					11.2997
					10.8081
					9.36774
					6.87408
					6.16827
					5.21322
					4.96005
					11.6503
					10.353
					9.43092
					9.21348
					7.9246
					7.23734
					5.60674
					5.51054
					4.66461
					14.236
					10.271
					9.17461
					7.15541
					6.30834
					5.42921
					5.04608
					4.90447
					4.66069
					15.3007
					9.85753
					8.90247
					6.85562
					6.09966
					5.884
					4.60956
					4.60718
					4.28991
					9.19829
					9.17987
					9.00356
					7.30736
					7.17961
					6.0076
					4.70381
					4.63617
					3.20234
					11.2751
					9.2223
					7.88006
					7.15097
					6.88833
					6.0959
					5.80379
					5.58103
					3.75654
					10.1947
					9.21793
					7.61763
					6.85137
					6.64434
					6.37022
					4.98703
					4.45655
					3.96596
					8.58199
					8.28774
					7.03185
					7.01399
					6.78808
					6.64247
					4.77637
					4.37798
					4.33326
					11.1896
					9.18392
					7.76843
					6.91655
					6.86024
					6.73951
					4.14571
					4.06052
					3.32441
					12.5818
					11.1238
					11.0137
					10.3033
					7.03732
					6.62662
					5.14772
					3.9993
					3.54801
					16.2361
					13.7578
					9.78116
					8.37938
					7.06748
					6.77134
					5.90809
					5.42951
					4.49718
					10.8744
					8.58253
					8.34906
					8.07256
					7.9482
					6.40072
					5.48637
					4.91339
					4.66735
					9.41863
					8.4269
					8.33909
					7.40737
					6.51217
					5.69053
					4.7828
					4.7441
					3.618
					12.1938
					9.49583
					7.7592
					6.34253
					6.26578
					4.73527
					4.4038
					3.84469
					2.30655
					13.2222
					12.9961
					10.2406
					9.77204
					8.04563
					6.48384
					6.38306
					4.39783
					4.07208
					11.858
					10.7379
					10.2062
					8.75323
					7.29481
					6.52201
					5.16486
					5.04078
					3.42734
					10.691
					9.40458
					8.45855
					8.32612
					7.99254
					6.43276
					5.00081
					4.8372
					4.31349
					12.9237
					9.9404
					9.17756
					8.1893
					7.79654
					7.777
					6.29922
					4.94363
					4.2273
					11.0127
					10.6178
					9.41525
					9.28813
					8.91515
					7.11377
					6.83052
					6.24818
					5.70533
					10.5138
					9.96023
					9.64142
					9.20148
					7.81445
					5.83852
					5.71411
					5.34395
					3.96808
					11.7191
					10.9956
					10.4541
					8.86149
					7.97606
					7.9201
					7.14167
					6.28316
					4.46641
					15.4113
					9.64967
					8.8012
					7.2858
					6.30621
					6.01094
					5.2525
					4.67274
					4.27293
					12.8553
					11.7181
					11.3633
					8.55786
					8.3697
					8.14686
					6.88747
					6.48197
					5.60919
					10.1815
					9.71335
					8.18359
					7.07562
					6.93075
					6.47103
					5.24224
					5.13247
					3.80139
					9.60184
					9.4928
					7.55174
					7.28727
					6.87477
					5.96141
					5.74408
					5.56762
					3.69639
					12.0145
					10.3876
					9.00598
					7.54824
					6.23288
					6.15325
					5.04747
					4.19652
					3.63505

## Sheet: Figure 2Aii
				Figure 2Aii: Boxplots representing the CO density (MLH1/µm) per chromosome type
				Acr St	Acr Rb	Met Het	Met Hom
6 St mice	7 Rb mice		Mean	0.161915	0.164595	0.134802	0.130359
20160316/01	20170919/19		SD	0.0752121	0.0723326	0.0557836	0.0556162
20160316/02	20170919/20			0.159574	0.20104	0.142182	0.149611
20160316/03	20170717/03			0.0951265	0.223101	0.138454	0.146371
20160316/04	20170721/01			0.105197	0.236459	0.137587	0.211584
20160316/05	20170906/03			0.212941	0.242506	0.117399	0.121691
20160316/08	20170919/17			0.10709	0.12598	0.474999	0.167094
	20170919/21			0.110586	0.131761	0	0.161763
				0.112233	0.1501	0.188058	0.124325
				0.120533	0.19055	0.187636	0.118087
				0.122612	0.202922	0.146399	0.332366
				0.129308	0.235453	0.142683	0.120822
				0.131639	0.336557	0.223293	0.166139
				0.132786	0.183457	0.102598	0.310027
				0.143332	0.205869	0.143926	0.179308
				0.151423	0.206848	0.141987	0.205834
				0.163151	0.110084	0.163507	0.136997
				0.185289	0.113084	0.112112	0.1273
				0.1945	0.140762	0.137701	0.145132
				0.216329	0.297345	0	0.125496
				0.285438	0	0.336002	0.181098
				0.0650838	0.40678	0	0.215184
				0.080678	0	0.15204	0.566093
				0.0894496	0.240088	0.149538	0.145738
				0.179477	0.184396	0.149734	0.266262
				0.0992862	0.102133	0.253442	0.196502
				0.114358	0.20561	0.133841	0.185216
				0.115246	0.312019	0.122599	0.138741
				0.125774	0.104913	0	0.189562
				0.129174	0.275485	0.122455	0.139777
				0.131517	0.308659	0.175654	0.212669
				0.14234	0.161655	0.113328	0.164283
				0.145243	0	0.44255	0.120084
				0.147294	0.200942	0.157538	0.107574
				0.15819	0	0.134746	0.154868
				0.163087	0.217126	0.115134	0.24118
				0.173727	1.25559	0.280353	0.16155
				0.175499	0.401089	0.137423	0.206206
				0.185131	0.175077	0.124168	0.14614
				0.233609	1.21302	0.0934898	0.125509
				0.0655585	0.435616	0.15146	0.157842
				0.0702394	0.204084	0.143376	0.142704
				0.0820255	0.224603	0.173088	0.180819
				0.0871522	0.301168	0.148973	0.171479
				0.0967139	0.354507	0.116331	0.142739
				0.107543	0.722988	0.109206	0.270359
				0.234192	0.188694	0.148279	0.165542
				0.118275	0.114914	0.111552	0.15475
				0.11998	0.277318	0.121627	0.183499
				0.120002	0	0	0.152956
				0.131257	0.158884	0.165601	0.150085
				0.131703	0.165959	0.155242	0.0899452
				0.137753	0.16042	0.126595	0.121612
				0.138723	0	0.10948	0.115812
				0.144953	0	0.154992	0.143592
				0.15036	0.30927	0.140401	0
				0.179777	0.337448	0.138596	0
				0.194588	0.0837193	0.123143	0
				0.204847	0.16877	0.156015	0.210357
				0.109988	0.167627	0.0899607	0.167149
				0.113318	0.191129	0.121848	0.213793
				0.124505	0.105529	0.0983094
				0.26501	0.107646	0.129885	0.16284
				0.137938	0.140535	0.0839453	0.151288
				0.140816	0.150071	0.153516	0
				0.148129	0.170347	0.216705	0.153601
				0.150368	0.248011	0.149141	0.220273
				0.152676	0.422261	0.130949	0.185968
				0.320115	0.181219	0.15466	0.130923
				0.16297	0.188401	0.235454	0.130141
				0.168766	0.133074	0.117379	0.165115
				0.181725	0.268608	0.0987289	0.112627
				0.185215	0.273483	0.168287	0.18218
				0.1974	0.198233	0.27771	0.1576
				0.40633	0.162487	0.10511	0.237502
				0.20347	0.174155	0.0874068	0.106993
				0.235302	0.20302	0.126372	0.141616
				0.277055	0.217752	0.195392	0.23376
				0.0868206	0.274695	0.12252	0.136639
				0.137814	0.19556	0.106024	0.132421
				0.075626	0.111393	0.113452	0.141938
				0.0828422	0.122445	0.0986642	0.141784
				0.187039	0.127365	0.12918	0.201114
				0.187242	0.27268	0.113762	0.112665
				0.0984938	0.301485	0.0995344	0.195902
				0.101886	0.328192	0.110506	0.174129
				0.102752	0.186721	0.0720581	0.336823
				0.103613	0.19317	0.175504	0
				0.127352	0.211402	0.0951605	0.160368
				0.131406	0.309724	0	0.132772
				0.135069	0.093402	0.0914669	0
				0.138399	0.0952516	0.133541	0.139003
				0.145737	0.109733	0.0791734	0.299572
				0.168422	0.11891	0.160108	0.103937
				0.169039	0.268098	0.17768	0.170671
				0.216171	0.142857	0.102903	0.121441
				0.243193	0.159639	0.0997368	0.176331
				0.0657535	0.173953	0	0.154832
				0.15957	0.185163	0.0781836	0.139002
				0.165858	0.204131	0.158453	0.101526
				0.0908879	0.292293	0.19593	0.133236
				0.106115	0.114689	0.185844	0.130191
				0.107869	0.129379	0.0601591	0.163802
				0.108304	0.153232	0.088668	0
				0.116325	0.161161	0.107149	0.153217
				0.116533	0.161544	0.183149	0.127569
				0.125677	0.415058	0.15953	0.184508
				0.130149	0.207555	0.159737	0.116167
				0.130226	0.246175	0.152874	0.172939
				0.140713	0.375653	0	0.172208
				0.141731	0.116212	0.204755	0
				0.144655	0	0.156782	0.188892
				0.155686	0.266807	0.0929149	0.183895
				0.159244	0.157073	0.127381	0.100426
				0.178538	0.165527	0.19526	0.169353
				0.179176	0.176325	0.154757	0.0945007
				0.101026	0.212124	0.0966743	0.182688
				0.106643	0.435713	0	0.131169
				0.107685	0.247247	0.0984056	0.159508
				0.109437	0.239083	0.157208	0.155955
				0.219535	0.350861	0.0673843	0.180966
				0.117332	0.103502	0.138429	0.16706
				0.119316	0.111126	0.0441925	0.169599
				0.125619	0.234009	0.114416	0
				0.128429	0.119956	0.109543	0.160752
				0.129162	0.288855	0.118985	0.142512
				0.132692	0.149304	0.194838	0.180052
				0.142038	0.169976	0.1603	0.171677
				0.299346	0.178932	0.109543	0.101959
				0.176318	0.19046	0.118985	0.096772
				0.177086	0.197806	0.269605	0.102547
				0.182971	0.256954	0.116979	0.0980549
				0.210937	0.178539	0.114159	0.149424
				0.234232	0.0915254	0.185612	0.107708
				0.237091	0.105618	0.132025	0.09895
				0.111696	0.224102	0.223822	0.0916668
				0.238253	0.111522	0.0939618	0.125455
				0.245395	0.253024	0.154251	0.124584
				0.123342	0.157807	0.117568	0.200794
				0.130574	0.375176	0.115324	0.117992
				0.141664	0.204199	0.134942	0.136314
				0.143397	0.229822	0.249754	0.110976
				0.298912	0.253539	0.116677	0.126218
				0.153476	0.112617	0.0943192	0.113426
				0.160073	0.11797	0.10847	0.215799
				0.163659	0.120669	0.10411	0.171561
				0.17382	0.128639	0.116193	0
				0.176482	0.136774	0.116103	0.0990449
				0.180665	0.13998	0.126211	0.183081
				0.192484	0.20385	0.172962	0.140254
				0.198257	0.196881	0.135465	0.271081
				0.227347	0.242529	0.100596	0.16488
				0.244647	0.303906	0.138872	0.123478
				0.325816	0	0.115811	0.0914697
				0.0759298	0.0907869		0.144933
				0.0774031	0.20644	0.242256	0.10495
				0.158576	0.115176	0.115995	0
				0.0843376	0.13808	0.115366	0.127528
				0.0880569	0.304476	0.308872	0.319234
				0.0904125	0.157226	0.135995	0.131536
				0.186469	0.161433	0.246567	0.174789
				0.0988043	0.161532	0.107908	0.134181
				0.100121	0.216265	0	0.212998
				0.212461	0.225022	0.117526	0.160097
				0.111747	0.295999	0.097215	0.175017
				0.11733	0.165443	0.0942901	0.100976
				0.12015	0.172509	0.135009	0.135546
				0.128076	0.177041	0.103365	0.127252
				0.129975	0.144084	0.137919	0.197849
				0.138541	0.129174	0.117302	0.180551
				0.152953	0.270578	0.245576	0.134659
				0.175028	0.139242	0.141517	0.213562
				0.227073	0.143088	0.182106	0.189429
				0.103694	0.16262	0.114728	0.0903856
				0.109926	0.225914	0.146147	0.131184
				0.123078	0.25159	0.0689448	0.128043
				0.129236	0.0827308	0.182881	0.103236
				0.259926	0.205014	0.108749	0.0940752
				0.131416	0.10446	0.314051	0.156622
				0.131792	0.213251	0.11573	0.0881097
				0.13865	0.126711	0.172538	0.139987
				0.13938	0.143278	0.212897	0.120521
				0.147759	0.144941	0.174304	0.130609
				0.161288	0.166623	0.135881	0.121787
				0.175782	0.204474	0.131857	0.153416
				0.177281	0.242531	0.100691	0.103653
				0.178177	0.278489	0.156838	0.23702
				0.373324	0.173802	0.0783987	0
				0.202505	0.19681	0.141332	0.133019
				0.20811	0.201441	0.108583	0
				0.215395	0.116211	0.165672	0.139294
				0.282178	0.239437	0.104832	0.216879
				0.0774058	0.12768	0.169732	0.149237
				0.079931	0.163711	0.100041	0.119078
				0.0942307	0	0.159134	0.172605
				0.192912	0.220241	0	0.117309
				0.199638	0.235076	0.178633	0.159222
				0.216374	0.270886	0.141225	0.145448
				0.219974	0.238824	0.150947	0.189143
				0.112571	0.124911	0.10587	0.149866
				0.119168	0.0784392	0.184721	0.122582
				0.119973	0.107795	0.0862238	0.114183
				0.122554	0.114918	0.139988	0.141516
				0.251454	0.115165	0.127559	0.116705
				0.13109	0.144855	0.169031	0.163555
				0.142464	0.176575	0.075495	0.137361
				0.149866	0.180016	0.162269	0.110234
				0.149975	0.185419	0.0954108	0.0877388
				0.155181	0.295993	0.192492	0.121792
				0.167497	0.109795	0.110028	0.0939855
				0.234507	0.110466	0.083329	0.155276
				0.090444	0.134001	0.162174	0.133446
				0.100382	0.295829	0.109886	0.14108
				0.100388	0.148344	0.123879	0.276485
				0.10192	0.152618	0.0900166	0.18291
				0.211926	0	0.13252	0.149279
				0.10768	0.20627	0.0913666	0.192674
				0.116128	0.212884	0.143529	0.181482
				0.12576	0.25273	0.0952533	0.108402
				0.140243	0.30495	0.114906	0.101358
				0.286616	0.0879038	0.0884862	0.1368
				0.148413	0.231139	0.126996	0.0997149
				0.150251	0.123252	0.216446	0.129499
				0.157012	0.138097	0.150986	0.116821
				0.157258	0.141409	0.133716	0.316897
				0.158274	0.148711	0.168269	0
				0.164442	0.179936	0.0783616	0.137372
				0.178412	0.227567	0.14499	0.0881722
				0.184893	0.24194	0.174298	0.154084
				0.228148	0	0.137614	0.103495
				0.179907	0.317173	0.0957796	0.168298
				0.104907	0.186579	0.124549	0.193693
				0.110995	0.198126	0.0987613	0.129048
				0.224999	0.108978	0.13496	0
				0.12597	0.11319	0.0832176	0
				0.129703	0.226513	0.110651	0.352039
				0.265267	0.304235	0.103735	0.209099
				0.281566	0.154623	0.225936	0.0995836
				0.143059	0.19819	0.107593	0.143895
				0.145028	0.218211	0.117353	0.121275
				0.146538	0.242135	0.0903583	0.130598
				0.146822	0.246699	0.165379	0.115916
				0.151021	0.0931645	0.0782484	0.172916
				0.176474	0.192582	0.120031	0.0955257
				0.177584	0.0984279	0.215764	0.16822
				0.178579	0.0984401	0.108029	0.124143
				0.189983	0.122967	0.0859751	0.140235
				0.208856	0.143969	0.124074	0.137532
				0.246618	0.155596	0.0961731	0.09472
				0.207751	0.171916	0.148588	0.095259
				0.115316	0.197158	0	0.0987529
				0.119633	0.209269	0.101776	0
				0.12905	0.299796	0.126112	0.114566
				0.135826	0.193483	0.136113	0.122826
				0.138016	0.198104	0.0734052	0.0657339
				0.145807	0.0998105	0.0903671	0.123217
				0.147117	0.105005	0.16619	0.0928633
				0.155193	0.139738	0.135642	0.113282
				0.156903	0.142581	0.0837821	0.115423
				0.173196	0.155229	0.131885	0.118407
				0.179723	0.304131	0.100796	0.076502
				0.186739	0.18496	0.106013	0.114833
				0.193567	0.215814	0.0684307	0.147005
				0.193859	0.255653	0.0806947	0.139784
				0.197852	0.201298	0.160494	0.0961555
				0.21168	0.109009	0.149252	0
				0.229258	0	0.053498	0.181559
				0.35547	0.116552	0.0735595	0.0920597
				0.089189	0.149358	0.0903346	0.0891175
				0.0946192	0.165345	0	0.132358
				0.204912	0.163106	0.087008	0.111276
				0.119123	0.190618	0.125325	0.123083
				0.125363	0.201019	0.0892576	0.239826
				0.126854	0.280541	0.141342	0.123414
				0.12807	0.297257	0.0810255	0.114013
				0.128547	0.154683	0.16168	0.139157
				0.135201	0.186792	0.198	0.146584
				0.135841	0.220061	0.130019	0.159745
				0.145326	0.227757	0.105027	0.0824984
				0.152274	0.123688	0.172347	0.120198
				0.159849	0.14131	0.126127	0.188943
				0.161762	0.143031	0.183805	0.118985
				0.164484	0.14488	0.0717711	0.125683
				0.18015	0.184352	0.120188	0.16068
				0.201603	0	0.116739	0.0837562
				0.216749	0.219542	0.129191	0.136346
				0.278573	0.216323	0.272141	0.213461
				0.140669	0.108653	0.13773	0.110332
				0.161929	0.117093	0.126435	0.131754
				0.0840601	0.232931	0.179051	0
				0.0861333	0.25396	0.0694376	0.0670879
				0.100638	0.177492	0.175981	0.120991
				0.103615	0.173906	0.148562	0.0940189
				0.108702	0.177251	0.122476	0.106626
				0.110288	0.230842	0.187397	0.116982
				0.223198	0.281081	0.130185	0.117714
				0.113441	0.412452	0.113822	0.156229
				0.12385	0.18894	0.179449	0.116537
				0.131075	0.115904	0.0723388	0.0839981
				0.132135	0.121527	0.100006	0.14207
				0.134873	0.143023	0.084852	0.123822
				0.140363	0.144798	0	0
				0.178908	0.162181	0.0558279	0
				0.195069	0.177414	0.126698	0.0823395
				0.197424	0.20254	0	0.0760337
				0.302729	0.207778	0.0886612	0.0968866
				0.069449	0.231762	0.0637666	0.0967241
				0.0736745	0.322077	0.127147	0.122638
				0.163233	0.095284	0.0867065	0.0789891
				0.100814	0.0932406	0.109146	0.12571
				0.102468	0.128105	0.061983	0.0824944
				0.107409	0.112501	0.232238	0.128897
				0.11091	0.1023	0.138845	0.117359
				0.119577	0.111164	0.180793	0.130536
				0.127704	0.117115	0.104114	0.0981473
				0.13001	0.205191	0.298227	0.100943
				0.132504	0.210073	0.117674	0.0924075
				0.160518	0.231658	0.198389	0.109378
				0.161103	0.26349	0.199023	0.111253
				0.171138	0.0687895	0.124632	0.129978
				0.180986	0.088755	0.120472	0.0890575
				0.183897	0.103544	0	0.0939027
				0.188356	0.111585	0.20019	0.076074
				0.204398	0.119973	0.132566	0.133327
				0.219272	0.123181	0.123369	0.0874959
				0.0963647	0.137513	0.125851	0
				0.207224	0	0.101685	0.0939237
				0.10495	0.153612	0.105389	0.141774
				0.113078	0.187041	0.0959313	0.0951404
				0.116149	0.206209	0	0.140473
				0.123395	0.0932686	0.0943791	0.165341
				0.127526	0	0.208293	0.168534
				0.129046	0.204968	0.129865	0.101933
				0.129336	0.111005	0.137615	0.107843
				0.131624	0.121468	0.104448	0.0898649
				0.132159	0.132036	0.14444	0.15811
				0.136904	0.142765	0.240161	0.100967
				0.140824	0	0.175442	0.145877
				0.162213	0.181645	0.22103	0.104984
				0.174096	0.201498	0.19783	0.126415
				0.191752	0.229739	0.14278	0.114438
				0.202536	0.17593	0.185243	0
				0.215578	0.0894528	0.112895	0.128518
				0.402522	0.103292	0.160898	0
				0.104051	0.222356	0.126146	0.0787834
				0.209461	0.226402	0.152467	0.151882
				0.105774	0.131356	0.0821599	0.204022
				0.108512	0.162686	0.18498	0.111195
				0.231405	0.176792	0.117461	0.124999
				0.137199	0.172621	0.190725	0.145165
				0.139043	0.197048	0.103079	0.0813355
				0.145314	0.331025	0.10408	0.0832797
				0.152862	0.188701	0.0916503	0.0824411
				0.155604	0.096533	0.286028	0.099661
				0.156628	0.120488	0.0784431	0.149824
				0.317542	0.118603	0.1267	0.160782
				0.159321	0.133643	0.122876	0.0668304
				0.166814	0.164609	0.161449	0.0904715
				0.194235	0.156803	0.0921597	0.0665541
				0.20782	0	0.119597	0.0992835
				0.211009	0.212489	0.0928782	0.0905494
				0.216081	0.245867	0.164078	0.0965361
				0.271938	0.348332	0	0.0561657
				0.0877954	0.0897824	0.163114	0.111806
				0.191006	0.0927765	0.123759	0.0907671
				0.194921	0.0953357	0.124737	0.127628
				0.106275	0.112607	0.26097	0.0934236
				0.224505	0.116147	0.132291	0
				0.114543	0.139267	0.1189	0.134536
				0.121021	0.296469	0.153746	0.11897
				0.12227	0.160612	0.10499	0
				0.124286	0.186334	0.141099	0.092221
				0.129615	0.241522	0.218598	0.0805636
				0.137514	0.269528	0.206651	0.152543
				0.143121	0.15161	0.0986786	0.102689
				0.144478	0.166793	0.128648	0.126914
				0.149824	0.1357	0.124148	0.110672
				0.152332	0.0960476	0.158569	0.127135
				0.15314	0	0.199107	0.127278
				0.176236	0.112109	0.262734	0.14396
				0.191957	0.117943	0.100497	0.134536
				0.232249	0.129988	0.141402	0.11897
				0.089736	0.170997	0.10735	0
				0.183435	0.177513	0.112297	0.092221
				0.191128	0.223417	0.0967552	0.0805636
				0.0962464	0	0.165446	0.152543
				0.099512	0.120214	0.117639	0.132621
				0.106109	0.244774	0.128797	0.110753
				0.109942	0.130355	0.105794	0.148405
				0.110188	0.276418	0.161114	0.11888
				0.121083	0.313583	0.123328	0.181225
				0.13281	0.180831	0.130964	0.116606
				0.141334	0.236102	0.121891	0.162458
				0.145496	0.513045	0.153637	0.149601
				0.148642	0.271335	0.0900387	0.255764
				0.155615	0.335783	0.147078	0.095373
				0.158142	0.0724039	0.141815	0.136798
				0.164405	0.0782226	0.180022	0.194513
				0.192522	0.187091	0.140268	0
				0.200372	0.0970064	0.152278	0.104177
				0.234278	0.0976531	0.147641	0.129088
				0.112585	0.112199	0.166484	0.106954
				0.242773	0.161319	0.108244	0.14883
				0.124829	0.145715	0.148209	0.0860846
				0.13322	0.161449	0.129369	0.128555
				0.139038	0.158574	0.152313	0.20223
				0.14088	0.253326	0.14413	0.275644
				0.143883	0.0709885	0.195603	0.0981724
				0.144574	0.103073	0.140399	0
				0.145664	0.204015	0.203114	0.128282
				0.150586	0.109871	0.12933	0.110913
				0.367087	0.117258	0.177394	0.167833
				0.183748	0	0.318488	0.221162
				0.184339	0.170487	0.209506	0.0916738
				0.19662	0.168351	0.131379	0.127554
				0.19873	0.190732	0.135936	0.193661
				0.202394	0.202154	0.150194	0
				0.204289	0.257238	0.159227	0.113972
				0.217751	0.0809146	0.118774	0.128964
				0.258803	0.106136	0.154572	0.104841
				0.0843286	0.114067	0.121918	0.152771
				0.0990346	0.127945	0.166426	0.0972218
				0.108279	0.13546	0.0939636	0.135001
				0.113935	0	0.111866	0.222998
				0.235538	0	0.104291	0.147276
				0.134222	0.213643	0.14951	0.216512
				0	0.214057	0.111398	0.1516
				0.140865	0.224365	0.119693	0.203992
				0.15281	0.306734	0.130255	0.188425
				0.153913	0.106679	0.150063	0.217007
				0.169232	0.0903771	0.265208	0.160024
				0.176143	0.182257	0.147683	0.134573
				0.180634	0.109244	0.113192	0.163966
				0.181701	0.129342	0.241953	0.158272
				0.189658	0.135833	0.12224	0.112402
				0.205924	0.155822	0.157056	0.124011
				0.210982	0.173866	0.151868	0.0965147
				0.233273	0.18529	0.152025	0.190054
				0.298139	0.209336	0.12202	0.128325
				0.186504	0.279722	0.14512	0.0960023
				0.0949537	0.0760618	0.116503	0.119359
				0.107399	0.196722	0.191313	0.119245
				0.114591	0.11065	0.106554	0.154058
				0.117882	0.109223	0.167117	0.167574
				0.125629	0.12386	0.111296	0.127944
				0.126599	0.127314	0.164705	0
				0.130307	0.156743	0.118142	0.210146
				0.13074	0.187744	0.1378	0.15896
				0.136785	0.21501	0.123564	0.138486
				0.139377	0.222356	0.182018	0.0990321
				0.14407	0.244931	0.101382	0.152708
				0.170426	0.0765817	0.129025	0.110347
				0.1747	0.0834342	0.10445	0.176186
				0.178768	0.178723	0.157163	0.106219
				0.185783	0.101867	0.0782487	0.144656
				0.188313	0.204654	0.0852293	0.131285
				0.214505	0.109078	0.0970159	0.159195
				0.258058	0.116436	0.135983	0.134898
				0.082775	0.152482	0.146235	0.136508
				0.166008	0.156677	0.12339	0
				0.170929	0.175219	0.135878	0.140809
				0.0894759	0.256167	0.170415	0.108817
				0.0928859	0.128935	0.0894343	0.134228
				0.097131	0.0783883	0.151674	0.120639
				0.108383	0.0979307	0.225626	0.151692
				0.120497	0.110229	0.132008	0.134871
				0.121608	0.113506	0.0849699	0.205925
				0.128127	0.123568	0.160772	0.0973495
				0.274469	0.130833	0.14215	0.234848
				0.145363	0.138743	0.174338	0.0986329
				0.147276	0.173232	0.109482	0.157021
				0.162479	0.182993	0.109673	0.09725
				0.164651	0.254303	0.100994	0
				0.330354	0.0784909	0.143808	0.0902335
				0.190551	0.16933	0.0825254	0.144583
				0.19207	0.10826	0.195553	0.143259
				0.279309	0.114322	0.139369	0.181924
				0.0816226	0.124198	0.158323	0.123756
				0.0831838	0.124962	0.121696	0.317584
				0.17214	0.14963	0.172055	0.14407
				0.0869631	0.153909	0.142026	0.195131
				0.0940792	0.156184	0.17966	0.251675
				0.0978966	0.208491	0.095439	0.117146
				0	0.259392	0.232769	0.0830747
				0.110095	0.151816	0.141631	0.133964
				0.111185	0.0775923	0.156635	0.0867455
				0.112165	0.0849348	0.206828	0.168933
				0.119535	0.0868448	0.110659	0.180742
				0.120157	0.223293	0.183621	0.154303
				0.126009	0.112202	0.0935677	0.132266
				0.14779	0.115035	0.200876	0.130528
				0.149643	0.23345	0.112666	0.102646
				0.159889	0.164194	0.114741	0.148818
				0.170631	0.165589	0.116238	0.0989052
				0.181284	0.166116	0.118573	0.136593
				0.197958	0.0805869	0.122015	0.215795
				0.153632	0.111412	0.377918	0.144549
				0.185553	0.223535	0.192258	0.219343
				0.105234	0.113343	0.13828	0.159222
				0.116221	0.126692	0.138883	0.115366
				0.116382	0.13417	0.124728	0.176712
				0.116823	0.27911	0.12634	0.110761
				0.120946	0.143751	0.138528	0.144291
				0.12378	0.201256	0.140517	0.133807
				0.130315	0.2188	0.104454	0.157885
				0.138438	0.263535	0.11236	0.144151
				0.141651	0.0893401	0.108043	0.132823
				0.142383	0.0957884	0.220688	0.0757649
				0.1481	0.102734	0.10377	0.157159
				0.15115	0.108192	0.104681	0.108269
				0.161257	0.110481	0.174154	0.137358
				0.167028	0.120431	0.0911844	0.124852
				0.171542	0.13159	0.118699	0.186288
				0.201413	0.15826	0.123131	0.10172
				0.248776	0.174966	0.106953	0.253004
				0.0854469	0.199443	0.21645	0.124674
				0.0903248	0.231184	0.162964	0.166185
				0.0973001	0.147608	0.0831089	0.104633
				0.103787	0.153451	0.0806214	0.168845
				0.107108	0.0935037	0.0992729	0.10467
				0.113902	0.0984342	0.1031	0.140463
				0.133045	0.20796	0.108561	0.127238
				0.13346	0.230222	0.12888	0.112462
				0.138404	0	0.129703	0.0889995
				0.140746	0.152125	0.0865465	0.187986
				0.142759	0.158532	0.0899034	0.0875783
				0.147815	0.182084		0.129547
				0.310912	0.183238		0
				0.161859	0.133257		0
				0.164343	0.15237		0.106579
				0.17252	0.0887725		0.216239
				0.174553	0.105146		0.093342
				0.210976	0.116061		0.128798
				0.23518	0.122312		0.128666
				0.213572	0.12502		0.139835
				0.108187	0.133008		0.134003
				0.116295	0.18977		0.187637
				0.122591	0.201878		0.116072
				0.128327	0.256057		0.14065
				0.133506	0.14504		0.113846
				0.281939	0.091368		0.152757
				0.141185	0.103222		0.109521
				0.145049	0.116261		0.166741
				0.146263	0.117904		0.130582
				0.15726	0.11967		0.199025
				0.165012	0.127042		0.131555
				0	0.132299		0.167867
				0.166716	0.169943		0.143803
				0.168236	0.219908		0.167078
				0.341605	0.219974		0
				0.190955	0.0642676		0.223511
				0.196067	0.08122		0.452782
				0.21749	0.0864427		0.21795
				0.0866313	0.0893281		0.20763
				0.0995034	0.0937499		0.201395
				0.134723	0.0978946		0.115916
				0.146663	0.102806		0.139152
				0.149013	0.118384		0.125407
				0.302557	0.155855		0.196949
				0.153767	0.165717		0.124836
				0.155265	0.211951		0.179755
				0.160543	0.13614		0.169946
				0.176477	0.175194		0.135862
				0.17711	0.0958551		0.153326
				0.177345	0.114677		0.114663
				0.180526	0.120409		0.112241
				0.202267	0.120613		0.127832
				0.205724	0.139471		0.126177
				0.210362	0.154297		0.181165
				0.223883	0.170498		0.146029
				0.236888	0.173532		0.157885
				0.331145	0.186186		0.105846
				0.0924702	0.17247		0
				0.192286	0.176772		0.115116
				0.104065	0.0910739		0.15033
				0.229237	0.0974497		0.140185
				0.117626	0.0978559		0
				0.242375	0.204107		0.113172
				0.133508	0.135135		0.178048
				0.137965	0.142055		0.156039
				0.140576	0.183213		0.19836
				0.291427	0.193738		0.152477
				0.155879	0.230449		0.177603
				0.162661	0.0816259		0.170036
				0	0.0687043		0.18507
				0.167742	0.159416		0.180221
				0.168436	0.0808383		0.12152
				0.196465	0.0862675		0.112815
				0.205701	0.0956968		0.142211
				0.281685	0.110796		0.126353
				0.31591	0.126147		0.15202
				0.0804672	0.151069		0.247143
				0.173282	0.173877		0.17786
				0.0912728	0.211572		0.159851
				0.100719	0.15086		0.16316
				0.101276	0.0941577		0.131592
				0.102032	0.251664		0.147756
				0.104583	0.126883		0.144465
				0.107878	0.254884		0.402686
				0.109151	0.129788		0.119854
				0.110771	0.266528		0
				0.115132	0.161745		0.158915
				0.245319	0.186969		0.122262
				0.130579	0.199963		0.10533
				0.136183	0.21777		0.118757
				0.1459	0.0792062		0.234218
				0.152703	0.166754		0
				0.167542	0.175559		0.294128
				0.194308	0.0898583		0
				0.23789	0.105533		0.107636
				0.0862533	0.106502		0.119123
				0.116509	0.113864		0.106284
				0.0822936	0.117588		0.111526
				0.0831351	0.132427		0
				0.178236	0.186113		0.112924
				0.180344	0.198806		0
				0.0922745	0.150551		0.120935
				0.0990608	0.0826566		0.119998
				0.200639	0.107936		0.124358
				0.106668	0.108763		0
				0.215038	0.118934		0
				0.219072	0.132791		0.129179
				0.119943	0.134224		0
				0.124583	0.140915		0.129134
				0.143693	0.141748		0.163257
				0.157183	0.222415		0.153736
				0.165503	0.245926		0
				0.179226	0		0.255684
				0.188867	0.0930904		0.150127
				0.0864024	0.0962773		0
				0.186403	0.0963974		0.161505
				0.0989378	0.209151		0
				0.203661	0.22288		0.21033
				0.105919	0.124013		0.118722
				0.10983	0.1516		0
				0.115593	0.172848		0.113938
				0.23276	0.187096		0.157153
				0.237776	0.26613		0.112959
				0.119877	0.072451		0.139441
				0.12789	0.17333		0.126218
				0.133442	0.176563		0.155116
				0.139507	0.104433		0.152972
				0.157079	0.10738		0.166423
				0.167325	0.109382		0.139628
				0.177195	0.112724		0.217904
				0.189133	0.138602		0.13756
				0.208517	0.182438		0.172691
				0.272878	0.20762		0.171727
				0.0887756	0.251889		0.201903
				0.178058	0.10154		0.180481
				0.101202	0.150627		0.14632
				0.103393	0.164524		0.121853
				0.10802	0.0823836		0
				0.237452	0.0911503		0.122336
				0.12596	0.0973767		0.170339
				0.131454	0.2241		0.121384
				0.132304	0.122188		0.179889
				0.137298	0.129037		0.151985
				0.140114	0.174129		0.147662
				0.144587	0.181373		0.107657
				0.146413	0.111534		0.147256
				0.1495	0.0630432		0.1116
				0.157923	0.0838312		0.187638
				0.161182	0.0890893		0.10356
				0.168181	0.110679		0.192186
				0.20157	0.118039		0.132492
				0.247545	0.118539		0.120863
				0.165767	0.1291		0.0994352
				0.0876509	0.146597		0.121804
				0.190321	0.174062		0.101844
				0.191001	0.219247		0.160345
				0.0972523	0.146169		0.117548
				0.201882	0.0849842		0.152455
				0.105064	0.100755		0.142103
				0.106552	0.116789		0.11577
				0.113443	0.124065		0.102253
				0.113866	0.128464		0.116744
				0.115266	0.129467		0.11017
				0.115279	0.162998		0.139988
				0.119249	0.21021		0.127559
				0.13043	0.235863		0.154192
				0.137122	0.243966		0.127713
				0.143009	0.0925864		0.12877
				0.144367	0.112635		0.218694
				0.182006	0.230646		0.122731
				0.282648	0.131884		0.115506
				0.105759	0.133434		0.165762
				0.0771319	0.133933		0.125996
				0.0797556	0.143709		0.164197
				0.0825543	0.205887		0.139358
				0.0863074	0.215897		0.139748
				0.0896934	0.222163		0.114725
				0.0933257	0.232693		0.147634
				0.190503	0.146169		0.116062
				0.106748	0.0849842		0.140496
				0.110522	0.100755		0.133872
				0.241678	0.116789		0.177573
				0.120875	0.124065		0.149581
				0.121314	0.128464		0.129263
				0.129829	0.129467		0.126247
				0.148012	0.162998		0.158336
				0.148897	0.21021		0.127023
				0.158357	0.235863		0.179706
				0.167569	0.243966		0.118461
				0.170793	0.0891551		0.176545
				0.16696	0.183525		0.169822
				0.0869696	0.263244		0.21001
				0.181142	0.136251		0.113183
				0.215407	0.279134		0.108662
				0.109931	0.169357		0.128982
				0.110834	0.228707		0.143669
				0.236232	0.241883		0.14495
				0.125408	0.259793		0.0939292
				0.132319	0.0654194		0.1387
				0.137042	0.134998		0.111852
				0.137316	0.172335		0
				0.138272	0.093948		0.116513
				0.138611	0.11572		0.130444
				0.277321	0		0.0721264
				0.145993	0.122475		0.130839
				0.167269	0.128453		0.0957864
				0.172921	0.205214		0.120155
				0.193233	0.0805609		0.102041
				0.241552	0.170897		0.111639
				0.0810435	0.176105		0.105962
				0.170908	0.274075		0.228135
				0.185888	0.214411		0.12432
				0.203793	0.116545		0.301494
				0.22102	0.162071		0.142905
				0.221137	0.205399		0
				0.114227	0.250555		0.0844381
				0.238577	0.147947		0.104013
				0.245677	0.170497		0.08074
				0.135022	0.0869319		0.115487
				0.272825	0.185622		0.102479
				0.143727	0.20816		0.12732
				0.144289	0.270388		0.107309
				0	0.155714		0
				0.155665	0.180954		0.117217
				0.155927	0.215982		0.132493
				0.16084	0.0848196		0.158677
				0.188089	0.211328		0.163449
				0.266941	0.230634		0.0511023
				0.05572	0.113572		0.0688374
				0.0676055	0.140349		0.178204
				0.088202	0.30207		0.122815
				0.192627	0.187953		0.105528
				0.0973594	0.195599		0.162116
				0.0998013	0.242592		0.0642771
				0.201041	0.204325		0.101516
				0.105706	0.215221		0.0941307
				0.108281	0.226332		0.130971
				0.118399	0.240211		0.119949
				0.122165	0.274532		0.148795
				0.252353	0.299214		0.06804
				0.133806	0.206447		0.14234
				0.14196	0.259715		0.0941823
				0.153798	0.269375		0.0974915
				0.174011	0.073613		0.118992
				0.175981	0.184274		0.12041
				0.182729	0.207709		0.100308
				0.284307	0.110718		0.137918
				0.0727457	0.24467		0.0791889
				0.073919	0.143351		0.0814895
				0.173258	0.187009		0.0990031
				0.0887366	0.194744		0.133563
				0.178921	0.250928		0.12093
				0.0929075	0.0722912		0.0706624
				0.0948613	0.0996051		0.0897857
				0.0996015	0.107678		0.101805
				0.226892	0.200972		0.0854992
				0.113923	0.11085		0.121481
				0.231302	0		0.0790932
				0.11748	0.163268		0.0791204
				0.126839	0.185093		0.134532
				0.140323	0.198238		0.12088
				0.141176	0.179192		0.11539
				0.14197	0.0949879		0.118835
				0.157957	0.0962802		0.0734516
				0.164022	0.105514		0.102434
				0.170725	0.113327		0.121356
				0.0702446	0.115548		0.131876
				0.0758048	0.115807		0.109137
				0.158286	0		0.168672
				0.0794939	0.182159		0
				0.171254	0.197577		0.0801542
				0.187149	0.102219		0.150427
				0.0936813	0.112943		0.0907752
				0.101609	0.110995		0.0956272
				0.104499	0.144421		0
				0.105323	0.142008		0.0841771
				0.106035	0.15975		0.0892884
				0.117187	0.237084		0.165036
				0.120634	0.183331		0.206651
				0.141118	0.0721401		0
				0.147401	0.184704		0.117568
				0.149272	0.109253		0.16863
				0.15008	0.244354		0.117756
				0.172021	0.131663		0.109673
				0.241873	0.149129		0.128551
				0.0648745	0.166226		0.123696
				0.0672801	0.216322		0.129299
				0.138709	0.238715		0.0712151
				0.0701267	0.106121		0.078283
				0.0818794	0.207668		0.096137
				0.085925	0.23702		0.136351
				0.0880461	0.128156		0.133226
				0.0920482	0.136322		0.156806
				0.0984964	0.146694		0.0907497
				0.0988364	0.205806		0.106514
				0.103762	0.238992		0.115602
				0.114801	0.304279		0.127456
				0.116493	0.192469		0.127541
				0.125964	0.196401		0.146431
				0.134559	0.208916		0.137164
				0.147601	0.106666		0
				0.171084	0.107084		0
				0.172271	0.155128		0.121262
				0.242547	0.162394		0.0989316
				0.172735	0.223947		0
				0.185628	0.284321		0.0899387
				0.195746	0.0865872		0.290498
				0.0989598	0.311232		0.0957711
				0.104269	0.113877		0
				0.217078	0.22754		0.130723
				0.112451	0.134334		0.168769
				0.115031	0.296502		0.0567871
				0.117141	0.171585		0.0674484
				0.129941	0.193178		0.0499132
				0.13109	0.233716		0.0988116
				0.141214	0.163729		0.0714807
				0.155885	0.103254		0.101083
				0.163577	0.129513		0.0980877
				0.164151	0.263835		0.122944
				0.171492	0.136058		0.10947
				0.175199	0.286982		0.177901
				0.19203	0.210339		0.163902
				0.262306	0.205694		0.163904
				0.153294	0.231455		0.067694
				0.0881116	0.0745573		0.143756
				0.0974933	0.0825253		0.0870407
				0.203806	0.221327		0
				0.104183	0.0892019		0.135695
				0.104711	0.181452		0.164102
				0.109197	0.128442		0.122598
				0.111119	0.145068		0.132964
				0.118795	0.204821		0.0739192
				0.124507	0.24219		0.124061
				0.127219	0.178896		0.0912282
				0.129715	0.0962183		0.124078
				0.28893	0.246182		0.0798216
				0.146557	0.133492		0.0822549
				0.153632	0.139313		0.0922991
				0.161873	0.319129		0.0988585
				0.180289	0.15436		0.104484
				0.221019	0.204947		0.122049
				0.238486	0.299539		0.242669
				0.0788232	0.0839851		0.139121
				0.0893287	0.084028		0.10535
				0.0955042	0.0951233		0.173493
				0.197996	0.109557		0.117984
				0.105016	0.122951		0.156646
				0.105081	0.127892		0.137656
				0.108761	0.17041		0.139209
				0.109004	0.211058		0.112464
				0.112089	0.228974		0.134182
				0.120081	0.205487		0.127104
				0.124191	0.121808		0.129263
				0.255142	0.146175		0.128433
				0.128646	0.14597		0
				0.1292	0.155721		0.12811
				0.134319	0.162993		0.151662
				0.137928	0.178124		0.101396
				0.145049	0.248284		0.126632
				0.164412	0.292849		0.100278
				0.209752	0.080075		0.136206
				0.102536	0.176453		0.118988
				0.111246	0.218031		0.149156
				0.119671	0.124019		0.118838
				0.124067	0.134188		0.1644
				0.125489	0.163647		0.0859841
				0.127313	0.194113		0.103141
				0.146123	0.239397		0.0976035
				0.152198	0.314216		0.102968
				0.156378	0.137729		0.102886
				0.163208	0.142903		0.138178
				0.3385	0.187272		0.0999596
				0.175549	0.196785		0.145772
				0.181415	0.185071		0.0808063
				0.190179	0.223317		0.251071
				0.197919	0.279115		0.10407
				0.210906	0.289976		0.131464
				0.21888	0.342121		0.0988459
				0.451537	0.200134		0.143797
				0.319934	0.108989		0.126613
				0.0846389	0.118973		0.151534
				0.0540133	0.139686		0.113636
				0.0595208	0.27988		0.146863
				0.123366	0.228954		0.114841
				0.068913	0.199676		0.189833
				0.0730588	0.205885		0.248603
				0.153345	0.238788		0.191184
				0.158202	0.146082		0.127959
				0.0842181	0		0.185049
				0.0855149	0.209275		0.135885
				0.0928383	0.347703		0.176454
				0.102466	0.102375		0.15375
				0.113753	0.113098		0.189606
				0.115253	0.16491		0.148041
				0.119589	0.208814		0.205578
				0.126988	0.240638		0.154758
				0.13381	0.159495		0
				0.152427	0.101539		0.104097
				0.186553	0.226691		0.232684
				0.138345	0.115814		0.0980616
				0.150777	0.143625		0
				0.0770081	0.170101		0.113524
				0.0866658	0.174643		0.133924
				0.0952083	0.19348		0.0974107
				0.0994817	0.401602		0.179751
				0.106835	0.159167		0.0915386
				0.111421	0.103124		0.1365
				0.115845	0.244446		0.105419
				0.129946	0.159109		0.13108
				0.130332	0.181582		0.0982875
				0.130709	0		0.299343
				0.140607	0.253353		0.103169
				0.153325	0.290061		0.157395
				0.158754	0.297887		0.0544138
				0.179052	0.190002		0.0651971
				0.180609	0.199913		0.0557258
				0.213689	0.1262		0.148289
				0.25251	0.266408		0.0794554
				0.150036	0.129325		0.144675
				0.0947347	0.164874		0.185366
				0.0950844	0.18624		0.142141
				0.190508	0.19419		0.119313
				0.202919	0.24171		0.157162
				0.105479	0.192903		0.140474
				0.108193	0.102583		0
				0.109438	0.144721		0.266726
				0.110394	0.155312		0.188917
				0.11755	0.165094		0.147371
				0.120323	0.200274		0.190818
				0.137523	0.20756		0.108067
				0.138035	0.243977		0.251135
				0.139934	0.285152		0.104336
				0.144383	0.103767		0.158891
				0.148719	0.345293		0.234028
				0.162236	0.248246		0.158004
				0.199659	0.128804		0.115655
				0.200119	0.264051		0.162359
				0.0959924	0.355904		0.0786634
				0.100666	0.196736		0.0948484
				0.112376	0.202891		0.0889894
				0.115866	0.217244		0.254687
				0.128698	0		0.0918931
				0.133472	0.171434		0.152134
				0.136253	0.0888742		0.122473
				0.139482	0.102463		0.13579
				0.143127	0.127447		0.0830875
				0.143991	0.133016		0.18267
				0.153158	0		0.103102
				0.154932	0		0.14374
				0.157389	0.212591		0.114714
				0.160554	0.0950263		0.127132
				0.170381	0.0959418		0.114462
				0.214018	0.104756		0.143045
				0.216134	0.245099		0.0996556
				0.253548	0.129808		0.143837
				0.259708	0.290168		0.103677
				0.13563	0		0.137046
				0.137731	0.192542		0.118789
				0.285703	0.266624		0.130759
				0.161557	0.102295		0.131945
				0.162843	0.0767407		0.134715
				0.163946	0.0952349		0.163105
				0.17258	0.220438		0.128166
				0.178982	0.260145		0.096039
				0.185544	0.14219		0.110004
				0.193537	0.171984		0.110858
				0.193658	0.195292		0.110975
				0.204415	0.198761		0.117013
				0.222478	0.165879		0.118285
				0.222791	0.178031		0.097902
				0.228348	0.228415		0.104621
				0.234309	0.133918		0.108245
				0.266886	0.144446		0.144882
				0.284386	0.148166		0.102888
				0.359673	0.202589		0.156472
				0.114915	0		0.133002
				0.121713	0.260472		0.137956
				0.126023	0.150987		0.0568659
				0.264479	0.22401		0.144141
				0.133498	0.129401		0.107726
				0.138653	0.145022		0.148152
				0.145408	0.147171		0.128178
				0.150155	0.216007		0
				0.153791	0.212661		0.136353
				0.182328	0.22955		0
				0.192677	0.336699		0.0876333
				0.19294	0.195545		0.114443
				0.196677	0.223672		0.214015
				0.198059	0.136578		0.1252
				0.206485	0.161335		0.0963705
				0.215545	0.161419		0.1518
				0.253904	0.180288		0.12698
				0.256709	0.247122		0.133624
				0.298476	0.260551		0.0792093
				0.105078	0.331499		0.11945
				0.110246	0.189108		0.0819934
				0.115845	0.101084		0.114212
				0.232132	0.099954		0.0948382
				0.117639	0.0982396		0.0981211
				0.255377	0.144158		0.108688
				0.268694	0.152651		0
				0.145104	0.225772		0
				0.152716	0.18461		0.0972638
				0.158523	0.250476		0.166927
				0.164252	0.16154		0
				0.164528	0.0774064		0.221219
				0.172906	0.258105		0.118623
				0.183453	0.259253		0.120024
				0.188177	0.156759		0.147295
				0.192105	0.166223		0.0892017
				0.213561	0.164461		0.106341
				0.235245	0.179309		0.178686
				0	0.264027		0.149512
				0.214808	0.171589		0.114214
				0.2197	0.0939455		0.11803
				0.230623	0.201549		0.139489
				0.122104	0.109735		0.139968
				0.123546	0.131032		0.0897819
				0.130332	0.145652		0.214907
				0.132807	0.177534		0.0979717
				0.283367	0.212113		0.117726
				0.142054	0.280212		0
				0.143223	0.0885146		0.132131
				0.146544	0.183101		0.108238
				0.15837	0.183785		0.128061
				0.159865	0.0978854		0.142005
				0.161865	0.220027		0.149651
				0.167395	0.294554		0.295653
				0.169035	0.195046		0.161259
				0.189388	0.192103		0.133598
				0.197564	0.243167		0.18758
				0.231074	0.184001		0.179436
				0.196781	0.195169		0.189578
				0.217571	0.140509		0.108696
				0.108827	0.320963		0.155541
				0.113694	0.204313		0.12345
				0.134649	0.220549		0.133332
				0.13541	0.23942		0.111013
				0	0.266097		0
				0.137388	0.278268		0.109766
				0.277617	0.0981416		0.172091
				0.143073	0.219002		0.115398
				0.155425	0.234148		0.178522
				0.15965	0.131563		0.117982
				0.163149	0.29643		0.197459
				0.166161	0.180192		0.143924
				0.171478	0.200767		0.180454
				0.187597	0.27052		0.150242
				0.196348	0.279688		0.179412
				0.201906	0.16436		0.0960182
				0.281299	0.170722		0.129584
				0.205732	0.0999031		0.103534
				0.107644	0.208026		0.136318
				0.237047	0.115163		0.121722
				0.127348	0.130891		0.184674
				0.127525	0.154639		0.165759
				0.128144	0.177365		0.202815
				0.261708	0.223996		0.0894512
				0.138746	0.159083		0
				0.144988	0.182408		0.127133
				0.156637	0.18489		0.145822
				0.157601	0.106777		0.128544
				0.33565	0.109224		0.155523
				0.171437	0.122767		0.125134
				0.177603	0.160169		0.172177
				0.18787	0.161251		0.118836
				0.190501	0.180811		0.133652
				0.194068	0.134703		0.128556
				0.206993	0.158045		0.136833
				0.32358	0.112053		0.125212
				0.207872	0.114321		0.157354
				0.173091	0.229833		0.161009
				0.09144	0.142357		0.16942
				0.0919111	0.143073		0.110324
				0.0997689	0.171326		0.132168
				0.0999874	0.174068		0.128085
				0.105229	0.0891812		0.198632
				0.106494	0.193113		0
				0.110316	0.110208		0.19515
				0.110819	0.112071		0.138063
				0.111058	0.11946		0.188927
				0.122385	0.120074		0.139521
				0.136836	0.15739		0
				0.138945	0.196063		0.159278
				0.141735	0.196708		0.170051
				0.173763	0.127414		0.133526
				0.35931	0.0815244		0.227017
				0.180021	0.0882073		0.167994
				0.196989	0.18115		0.19018
				0.125086	0.0958982		0.124162
				0.125919	0.098394		0.182715
				0.178586	0.145707		0.122305
				0.106294	0.152628		0.196847
				0.11967	0.155445		0.1586
				0.248472	0.0881557		0.162456
				0.130005	0.180863		0.189101
				0.132465	0.0932829		0.194998
				0.264968	0.119592		0.0855834
				0.272645	0.124025		0.18959
				0.146855	0.134083		0.140029
				0.319793	0.179217		0.183955
				0.162065	0.209318		0.138503
				0.162587	0.279464		0.206461
				0.169548	0.153309		0.141499
				0.18283	0.155289		0.224285
				0.207883	0.094716		0.122397
				0.228432	0.100765		0.128986
				0.499928	0.203859		0.11077
				0.0528028	0.125937		0.156813
				0.108526	0.128145		0.139791
				0.0767554	0.145552		0.196596
				0.163508	0.172903		0.163488
				0.0891632	0.141298		0.227819
				0.179569	0.070951		0.151981
				0.0908522	0.0971522		0
				0.0927005	0.103317		0.143663
				0.097284	0.215299		0.197525
				0.0972995	0.129927		0.140004
				0.0975749	0.286448		0.20951
				0.200913	0.166733		0.169228
				0.116406	0.209876		0.188311
				0.235773	0.131133		0.1258
				0.121916	0.0699108		0.153687
				0.128337	0.11		0.142937
				0.1449	0.220429		0.155594
				0.168698	0.113673		0.148421
				0.193914	0.118173		0
				0.219914	0.135523		0.136308
				0.22968	0.156645		0.21156
				0.118263	0.197619		0.121245
				0.125538	0.0771683		0.127517
				0.131409	0.15675		0.103414
				0.131611	0.0961251		0.200641
				0.136431	0.196584		0.148576
				0.137611	0.101967		0.157403
				0.142037	0.105188		0.146052
				0.322648	0.124069		0.163674
				0.165047	0.140132		0.137841
				0.166109	0.206024		0
				0.17865	0.0627767		0.145807
				0.179609	0.137557		0.160103
				0.181285	0.0693398		0.141315
				0.184145	0.0823444		0.186119
				0.199258	0.0924866		0.138409
				0.208755	0.119744		0
				0.288316	0.140219		0
				0.0500615	0.171064		0.149799
				0.054593	0.181611		0.120892
				0.0701524	0.0663095		0.166299
				0.145653	0		0.139263
				0.0761749	0.176275		0.150116
				0.153753	0.182205		0.17125
				0.0893786	0.10235		0.20239
				0.0938457	0.109349		0
				0.094413	0.181064		0.117198
				0.197464	0.188715		0.111531
				0.103479	0.206265		0
				0.115076	0.169257		0.119646
				0.12666	0.183465		0.180435
				0.12926	0.0995644		0.154878
				0.262534	0.201442		0.18298
				0.138737	0.113349		0.148126
				0.169717	0.118385		0.172131
				0.177509	0.168906		0.139868
				0.179146	0.181884		0.186716
				0.118112	0.181999		0.130473
				0.120029	0.0764031		0.218802
				0.138496	0.169038		0.170713
				0.0836143	0.0896307		0
				0.193431	0.0951058		0.112236
				0.0978271	0.109825		0.120045
				0.211817	0.111985		0.208116
				0.317924	0.138045		0.145502
				0.218277	0.14983		0.115924
				0.220396	0.151138		0
				0.111204	0.148619		0.110451
				0.235717	0.159308		0.167159
				0.236252	0.162233		0.129943
				0.119559	0.08846		0.162257
				0.121123	0.110533		0.127056
				0.121605	0.224034		0.173235
				0.13387	0.152681		0.141004
				0.294645	0.179003		0.231652
				0.200857	0.233803		0.167521
				0.0565787	0.0692569		0.191141
				0.063284	0.0768225		0.109038
				0.0644788	0.0963136		0.231602
				0.146696	0.196571		0.144751
				0.0775289	0.112896		0.156181
				0.0847759	0.118931		0
				0.090493	0.14735		0.210388
				0.0907232	0.19004		0.18402
				0.190375	0.193174		0
				0.193892	0.107716		0.116854
				0.102666	0.171		0.183311
				0.108382	0.175058		0.13491
				0.123888	0.205176		0.191137
				0.141225	0.107102		0.146377
				0.143242	0.254418		0.191905
				0.145256	0.156648		0.163921
				0.148256	0.169326		0.192803
				0.172902	0.227286		0.0774891
				0.224898	0.0764033		0.100723
				0.165406	0.191542		0.132004
				0.0909255	0.194247		0
				0.187217	0.204015		0.122485
				0.208588	0.211607		0.180065
				0.110299	0.14588		0.147405
				0.110437	0.171422		0.178644
				0.249172	0.172962		0.129258
				0.126664	0.276263		0
				0.128176	0.0529033		0.163923
				0.140155	0.0669166		0
				0.281989	0.0730415		0.160904
				0.155747	0.172576		0.224044
				0.165755	0.0889593		0.169939
				0.166853	0.0910584		0.204936
				0.173334	0.0984276		0.124369
				0.17596	0.147622		0.160197
				0.200317	0.172558		0.133923
				0.204907	0.0875358		0.158814
				0.22084	0.0879611		0.12854
				0.178946	0.107289		0.193274
				0.208304	0.131533		0.157987
				0.208467	0.132544		0.17621
				0.217948	0.134578		0.140866
				0.115383	0.16729		0.175644
				0.239464	0.185803		0.264204
				0.122044	0.273345		0
				0.133354	0.0650027		0
				0.134702	0.0995765		0.177029
				0.138082	0.157125		0.182506
				0.13931	0.080496		0
				0.141216	0.0930797		0.131257
				0.142177	0.214497		0.136996
				0.146726	0.141034		0.13074
				0.148733	0.14978		0.281625
				0.159442	0		0.11223
				0.171707	0.171108		0.189488
				0.198977	0.17653		0.111974
				0.253623	0.0956573		0.19532
				0.0847101	0.116264		0.0867336
				0.174582	0.240977		0.117206
				0.207265	0.124788		0.103005
				0.217152	0.172581		0.134232
				0.109923	0.187822		0.123443
				0.227692	0.271162		0.130066
				0.117034	0.144584		0.117654
				0.121605	0.152898		0.122442
				0.258865	0.101231		0.133513
				0.144842	0.106385		0.154063
				0.152961	0.12022		0.144708
				0.163623	0.125773		0.254091
				0.168976	0.159558		0.100818
				0.176087	0.167311		0
				0	0.204383		0.118996
				0.183884	0.0528692		0.155567
				0.189146	0.116182		0.153433
				0.203632	0.0614523		0.161833
				0.25885	0.14567		0.100805
				0.150302	0.0769247		0.11361
				0.161968	0.112729		0.10425
				0.180883	0.145994		0.135371
				0.094868	0.149828		0.141843
				0.198819	0.162237		0.148136
				0.0998272	0.109194		0.102241
				0.109064	0.15462		0.109012
				0.110582	0.0813478		0.103808
				0.113939	0.0817024		0.127393
				0.115746	0.0908657		0.227548
				0.129091	0.101033		0.153973
				0.129847	0.137193		0.12231
				0.136433	0.150653		0.124408
				0.138198	0.189194		0.114388
				0.140638	0.180756		0.140022
				0.14225	0.0974413		0.137962
				0.169724	0.195648		0.169213
				0.193308	0.0999254		0.238866
				0.195437	0.208354		0.125516
				0.157671	0.108692		0
				0.0832377	0.123868		0.13817
				0.0844311	0.133063		0.129277
				0.195216	0.189209		0.144346
				0.217243	0.208442		0.122132
				0.112467	0.211035		0.177703
				0.114251	0.0888612		0.132827
				0.234467	0.210431		0.192713
				0.117685	0.218954		0.140312
				0.120773	0.120607		0.179619
				0.124335	0.124678		0.129991
				0.280937	0.265283		0.145462
				0.145058	0.142376		0.150809
				0.149791	0.142597		0.204142
				0.161273	0.19937		0.166258
				0.167252	0.221754		0
				0.175919	0.268857		0.083453
				0.181896	0.0801155		0.106958
				0.205194	0.0841526		0.110916
				0.177313	0.179539		0.112173
				0.0903293	0.107724		0.119498
				0.0910787	0.116337		0
				0.213687	0.131027		0.148105
				0.111533	0.134726		0.1245
				0.226029	0.148774		0.106534
				0.113543	0.183742		0.145405
				0.113704	0.188225		0.127319
				0.23713	0.245809		0.130394
				0.122898	0.087739		0.1041
				0.130795	0.176852		0.113734
				0.140562	0.099477		0.120034
				0.144796	0.210616		0.123307
				0.147834	0.107516		0.1132
				0.151881	0.22032		0
				0.160534	0.117668		0.0993743
				0.162599	0.137263		0.108571
				0.167946	0.138566		0.116228
				0.190982	0.157917		0.249429
				0.149611	0.160486		0.11352
				0.146371	0.0802586		0.13835
				0.211584	0.0962418		0.105913
				0.121691	0.232451		0.287392
				0.142182	0.118704		0.109029
				0.138454	0.12028		0.140726
				0.167094	0.122351		0
				0.161763	0.263661		0.130523
				0.20104	0.152047		0.0747951
				0.223101	0.201857		0.165406
				0.236459	0.221327		0.105105
				0.242506	0.249783		0.149336
				0.12598	0.194976		0.145156
				0.131761	0.102308		0.158628
				0.1501	0.114599		0.237564
				0.19055	0.12214		0.123918
				0.202922	0.13731		0.112586
				0.235453	0.139714		0.15721
				0.336557	0.155328		0.129219
				0.124325	0.1554		0.148488
				0.118087	0.222024		0.0859049
				0.332366	0.234838		0.144396
				0.120822	0.28172		0.103708
				0.137587	0.113132		0.115218
				0.117399	0.12497		0.100961
				0.166139	0.141001		0
				0.310027	0.305745		0.116693
				0.183457	0.161133		0.149807
				0.205869	0.173206		0.128033
				0.206848	0.174532		0.134689
				0.110084	0.377104		0.136369
				0.113084	0.250734		0.152243
				0.140762	0.25181		0.0891502
				0.297345	0.279287		0.123499
				0	0.171457		0.113185
				0.40678	0.0918966		0.131116
				0	0.19109		0.0997229
				0.240088	0.105822		0.193238
				0.179308	0.116145		0.0994028
				0.205834	0.118349		0.134418
				0.136997	0.118426		0.105471
				0.1273	0.138847		0.135501
				0.474999	0.139485		0.133563
				0	0.155648		0.138101
				0.145132	0.206987		0.11263
				0.125496	0.0830441		0.160854
				0.184396	0.168051		0.113535
				0.102133	0.175689		0.195425
				0.20561	0.112417		0.146441
				0.312019	0.121259		0.164059
				0.104913	0.123227		0.109526
				0.275485	0.131609		0.143034
				0.308659	0.147779		0.15858
				0.161655	0.187001		0.190025
				0	0.191845		0.147968
				0.200942	0.205651		0.214143
				0	0.0461664		0.0936014
				0.181098	0.0561669		0.10281
				0.215184	0.112467		0.0939587
				0.566093	0		0
				0.145738	0.149601		0.136527
				0.188058	0.162746		0
				0.187636	0.201462		0.140759
				0.266262	0.104999		0.144346
				0.196502	0.224167		0.16061
				0.217126	0.137649		0.178842
				1.25559	0.181532		0.135288
				0.401089	0.214472		0.234883
				0.175077	0.122134		0.110511
				1.21302	0.133503		0.17878
				0.435616	0.138537		0.155564
				0.204084	0.293187		0.213995
				0.224603	0.149297		0
				0.301168	0.164875		0.199292
				0.354507	0.173024		0.124175
				0.722988	0.191904		0
				0.185216	0.20491		0.13355
				0.138741	0.253776		0.135112
				0.189562	0.0897069		0
				0.139777	0.0913035		0.179526
				0.146399	0.187704		0.129544
				0.142683	0.202008		0
				0.212669	0.233508		0.116241
				0.164283	0.130217		0.205899
				0.188694	0.153918		0.168763
				0.114914	0.157229		0.195244
				0.277318	0.203008		0.0832303
				0	0.210819		0.181365
				0.158884	0.229395		0.143081
				0.165959	0.0750682		0.147373
				0.16042	0.0887071		0.172926
				0	0.208055		0.186413
				0	0.11185		0.0969209
				0.30927	0.12159		0
				0.337448	0.123134		0.0972263
				0.120084	0.146745		0.129035
				0.107574	0.148335		0.137757
				0.154868	0.176838		0
				0.24118	0.192289		0.0971049
				0.223293	0.237746		0
				0.102598	0.149239		0.130697
				0.16155	0.0844857		0.139064
				0.206206	0.0954211		0.134981
				0.0837193	0.114227		0.226013
				0.16877	0.119801		0.129087
				0.167627	0.119904		0.130401
				0.191129	0.12714		0.130023
				0.105529	0.148347		0
				0.107646	0.165172		0.18603
				0.140535	0.195985		0
				0.150071	0		0.127198
				0.170347	0.164499		0.183029
				0.248011	0.0878808		0.128337
				0.422261	0.0879375		0.193464
				0.14614	0.0921003		0.186114
				0.125509	0.0952955		0.2339
				0.157842	0.247644		0.0915492
				0.142704	0.126713		0
				0.143926	0.269903		0.114252
				0.141987	0.174465		0.156433
				0.180819	0.18186		0.128224
				0.171479	0.215203		0
				0.181219	0.13845		0.101309
				0.188401	0.175471		0.105424
				0.133074	0.0980907		0.112951
				0.268608	0.201031		0
				0.273483	0.109051		0.110675
				0.198233	0.110805		0.151192
				0.162487	0.114315		0.114054
				0.174155	0.118221		0.145114
				0.20302	0.166023		0.127348
				0.217752	0.198757		0
				0.274695	0.253048		0.150152
				0.142739	0.0747769		0.155067
				0.270359	0.185129		0.236618
				0.165542	0.214094		0.122729
				0.15475	0.232694		0.104159
				0.163507	0.233643		0.148405
				0.112112	0.125846		0.120686
				0.183499	0.135049		0.154545
				0.152956	0.161601		0.0776003
				0.19556	0.166949		0.164423
				0.111393	0.190288		0.0902756
				0.122445	0.24153		0.165021
				0.127365	0.0944987		0.13957
				0.27268	0.103965		0.247752
				0.301485	0.110326		0.0885833
				0.328192	0.122805		0.143138
				0.186721	0.124657		0.122515
				0.19317	0.130304		0.146826
				0.211402	0.135558		0.138542
				0.309724	0.166316		0.17515
				0.150085	0.193646		0.106842
				0.0899452	0.202659		0.13215
				0.121612	0.256294		0.206347
				0.115812	0.155631		0.158455
				0.137701	0.165106		0.116076
				0	0.0884911		0.157541
				0.143592	0.102754		0.0904946
				0	0.117575		0.10625
				0.093402	0.125395		0.135089
				0.0952516	0.251367		0.209363
				0.109733	0.126757		0.138302
				0.11891	0.219967		0.223447
				0.268098	0.235492		0.0738795
				0.142857	0.238188		0.106439
				0.159639	0.148703		0.0932327
				0.173953	0.15092		0.15111
				0.185163	0.0950953		0.107862
				0.204131	0.0999845		0
				0.292293	0.100516		0.0985415
				0	0.10263		0.134603
				0	0		0.155019
				0.210357	0		0
				0.167149	0.154994		0.141585
				0.336002	0.168526		0.209476
				0	0.187754		0.12421
				0.213793	0.175517		0.20954
					0.0925498		0.147863
				0.114689	0.106908		0.173578
				0.129379	0.113477		0.15316
				0.153232	0.11478		0.19629
				0.161161	0.115112		0.0866896
				0.161544	0.121086		0.181052
					0.12168		0.120505
				0.415058	0.175475		0.148588
				0.207555	0.223718		0.145446
				0.246175	0.241836		0.174761
					0.0743517		0.071657
				0.375653	0.0775925		0.0827179
				0.16284	0.0992434		0.110876
				0.151288	0.101712		0.11482
				0	0.103898		0.244637
				0.153601	0.119012		0.128511
				0.15204	0.120488		0.14331
				0.149538	0.124946		0.144331
				0.220273	0.156054		0.095611
				0.185968	0.190502		0.104962
				0.116212	0.227545		0.106858
				0	0.154366		0.111451
				0.266807	0.170034		0.111686
				0.157073	0.0927498		0.115375
				0.165527	0.108117		0.115725
				0.176325	0.111841		0.12268
				0.212124	0.116636		0.120414
				0.435713	0.12226		0.126372
				0.247247	0.132956		0.128812
				0.239083	0.186892		0.260643
				0.350861	0.187841		0.137664
				0.130923	0.192921		0.139784
				0.130141	0.0979317		0.154704
				0.165115	0.21383		0.160953
				0.112627	0.13918		0.0755903
				0.149734	0.150109		0.0763127
				0.253442	0.159741		0.174461
				0.18218	0.161476		0.0936711
				0.1576	0.164226		0.188798
				0.103502	0.200504		0.108892
				0.111126	0.205151		0.118642
				0.234009	0.214897		0.120736
				0.119956	0.239555		0.0993849
				0.288855	0.176425		0.108162
				0.149304	0.194313		0.122898
				0.169976	0.114577		0.251517
				0.178932	0.238237		0.127737
				0.19046	0.125552		0.134877
				0.197806	0.131949		0.150293
				0.256954	0.133276		0.157168
				0.237502	0.154276		0.118593
				0.106993	0.160627		0.133164
				0.141616	0.172724		0.134373
				0.23376	0.270772		0.144967
				0.133841	0.0823225		0.146597
				0.122599	0.0970121		0.159131
				0.136639	0.195724		0.170055
				0.132421	0.127366		0.186004
				0.178539	0.149644		0.0999472
				0.0915254	0.151739		0.101947
				0.105618	0.156597		0.105673
				0.224102	0.167053		0.125582
				0.111522	0.226773		0.131813
				0.253024	0.236007		0.133207
				0.157807	0.256342		0.139713
				0.375176	0.0817842		0.150435
				0.204199	0.227147		0.0728878
				0.229822	0.118545		0.0935978
				0.253539	0.237857		0.108264
				0.141938	0.127935		0.108736
				0.141784	0.137731		0.116249
				0.201114	0		0.245898
				0.112665	0.142909		0.139275
				0	0.187433		0.142009
				0.122455	0.19413		0.096892
				0.195902	0.272696		0.100501
				0.174129	0.0474116		0.123134
				0.112617	0.0534208		0.133921
				0.11797	0.177456		0.144675
				0.120669	0.209295		0.151284
				0.128639	0.295602		0.151501
				0.136774	0.148793		0.153062
				0.13998	0.151657		0.0800797
				0.20385	0.164199		0.198798
				0.196881	0.206041		0.101009
				0.242529	0.207249		0.101464
				0.303906	0.222362		0.118322
				0	0.210152		0.118939
				0.336823	0.106179		0.124934
				0	0.108567		0.139894
				0.160368	0.12337		0.153182
				0.132772	0.131662		0.0770431
				0.175654	0.133426		0.0835318
				0.113328	0.144659		0.0983131
				0	0.163894		0.199775
				0.139003	0.203209		0.202384
				0.0907869	0.214902		0.117067
				0.20644	0.225323		0.119043
				0.115176	0.0912182		0.0609283
				0.13808	0.202691		0.159409
				0.304476	0.117556		0.163447
				0.157226	0.12485		0.0819697
				0.161433	0.256346		0.0939705
				0.161532	0.139543		0.0960295
				0.216265	0.141816		0.0987685
				0.225022	0.142438		0.100046
				0.295999	0.146581		0.0968273
				0.299572	0.179292		0.10492
				0.103937	0.237539		0.123589
				0.170671	0.242586		0.250813
				0.121441	0.13333		0.126415
				0.44255	0.139475		0.130554
				0.157538	0.143493		0.133512
				0.176331	0.161961		0.136554
				0.154832	0.17228		0.215224
				0.165443	0.176135		0.108654
				0.172509	0.183709		0.123184
				0.177041	0.240903		0.12584
				0.144084	0.248319		0.13709
				0.129174	0.314576		0.137389
				0.270578	0.101914		0.139324
				0.139242	0.111365		0.140074
				0.143088	0.121903		0.0937701
				0.16262	0.123398		0.0945913
				0.225914	0.136238		0.0976707
				0.25159	0.138705		0.0986811
				0.139002	0.151141		0.112435
				0.101526	0.159777		0.125084
				0.133236	0.200578		0.125796
				0.130191	0.226648		0.127931
				0.134746	0.264717		0.0482048
				0.115134	0.217827		0.0813031
				0.163802	0.110115		0.168985
				0	0.132965		0.0903119
				0.0827308	0.148666		0.0988719
				0.205014	0.153733		0.0989713
				0.10446	0.154028		0.101321
				0.213251	0.167232		0.105098
				0.126711	0.180753		0.13698
				0.143278	0.196876		0.144571
				0.144941	0.208559		0.100472
				0.166623	0.237427		0.101348
				0.204474	0.0868465		0.110056
				0.242531	0.107683		0.113878
				0.278489	0.110088		0.121197
				0.153217	0.126635		0.123741
				0.127569	0.134891		0.0773995
				0.184508	0.13918		0.166065
				0.116167	0.141935		0.0857029
				0.280353	0.157393		0.0859564
				0.137423	0.183564		0.0862438
				0.172939	0.245573		0.091909
				0.172208	0.252844		0.117223
				0.173802	0.0975975		0.1201
				0.19681	0.283092		0.163723
				0.201441	0.151165		0.17875
				0.116211	0.153299		0.109713
				0.239437	0.157492		0.110204
				0.12768	0.158341		0.111887
				0.163711	0.158346		0.125282
				0	0.158762		0.13095
				0.220241	0.226619		0.131585
				0.235076	0.254458		0.0654255
				0.270886	0.277499		0.149414
				0	0.104162		0.094316
				0.188892	0.237042		0.096929
				0.183895	0.140921		0.0991101
				0.100426	0.166316		0.101531
				0.124168	0.167109		0.217132
				0.0934898	0.177286		0.114945
				0.169353	0.184007
				0.0945007	0.188542
				0.238824	0.198976
				0.124911	0.224235
				0.0784392	0.292275
				0.107795	0.17887
				0.114918	0.196162
				0.115165	0.0999001
				0.144855	0.109196
				0.176575	0.115235
				0.180016	0.11988
				0.185419	0.141722
				0.295993	0.142749
				0.182688	0.151771
				0.131169	0.228843
				0.159508	0.23568
				0.155955	0.168157
				0.15146	0.108192
				0.143376	0.115409
				0.180966	0.120665
				0.16706	0.124993
				0.109795	0.135273
				0.110466	0.153354
				0.134001	0.222129
				0.295829	0.228327
				0.148344	0.244808
				0.152618	0.283938
				0	0.0963296
				0.20627	0.100785
				0.212884	0.247972
				0.25273	0.133324
				0.30495	0.15518
					0.156907
					0.158651
					0.158718
					0.210838
					0.224739
					0.231796
					0.108417
					0.113255
					0.133345
					0.137753
					0.303514
					0.155931
					0.159322
					0.164262
					0.187232
					0.23989
					0.243972
					0.100855
					0.126131
					0.131246
					0.132496
					0.151849
					0.160373
					0.162653
					0.186644
					0.222301
					0.245766
					0.264383
					0.0594784
					0.18228
					0.12683
					0.130064
					0
					0.136345
					0
					0.160124
					0.170257
					0.181532
					0.280312
					0
					0.12367
					0.1327
					0.138327
					0.153911
					0.328764
					0.166151
					0.204689
					0.211701
					0.224657
					0.309156
					0.106593
					0.218805
					0.28472
					0.145942
					0.155563
					0.161267
					0.162412
					0.173883
					0.188555
					0.209666
					0.292206
					0.10254
					0.209819
					0.249537
					0.140891
					0.141299
					0.15621
					0.170844
					0.190831
					0.202746
					0.254703
					0.294069
					0.0784003
					0.0922891
					0.223713
					0.126565
					0.143604
					0.144472
					0.155527
					0.164093
					0.172792
					0.201084
					0.245881
					0.0976676
					0.128327
					0.167686
					0.182388
					0.188494
					0.194835
					0.197062
					0.199054
					0.205368
					0.295819
					0.344871
					0.109868
					0.117922
					0.143113
					0.144017
					0.155192
					0.156746
					0.163665
					0.165345
					0.176429
					0.182504
					0.223853
					0.102129
					0.122349
					0.131816
					0.144897
					0.150152
					0.161486
					0.187543
					0.18777
					0.228911
					0.269936
					0.310704
					0.202334
					0.102793
					0.11598
					0.119389
					0.121961
					0.12221
					0.13469
					0.146831
					0
					0.238676
					0.345578
					0.142317
					0.175222
					0.09554
					0.0960893
					0.223347
					0.139245
					0.142523
					0.148786
					0.180183
					0.0906375
					0.102101
					0.126042
					0.129559
					0.130603
					0.163751
					0.181688
					0.200281
					0.250794
					0.0927344
					0.117082
					0.126202
					0.253148
					0.131483
					0.140184
					0.147134
					0.186972
					0.261801
					0.0752889
					0.0779977
					0.099784
					0.113797
					0.121171
					0.133758
					0.170215
					0.181998
					0.189652
					0.0784375
					0.175643
					0.109366
					0.113814
					0.117928
					0.130615
					0.148267
					0.189646
					0.268639
					0.0954427
					0.102589
					0.110298
					0.119158
					0.119506
					0
					0.160334
					0.231589
					0.235638
					0.0568435
					0.154357
					0.165888
					0.109597
					0.126785
					0.155527
					0.168859
					0.181282
					0.226287
					0.190709
					0.102073
					0.116889
					0.160633
					0.168124
					0.177673
					0.181958
					0.207479
					0.267033
					0.0787806
					0.0930367
					0.112328
					0.118061
					0.133678
					0.166189
					0.167266
					0.195253
					0.201518
					0.21563
					0.0782353
					0.0981431
					0.107229
					0.111083
					0.135429
					0.135657
					0.157227
					0.178951
					0.0752748
					0.0784546
					0.0970796
					0.105465
					0.118267
					0.119708
					0.160782
					0.200798
					0
					0.0770017
					0.162828
					0.0983453
					0.0994269
					0.23468
					0.140008
					0.146833
					0.168383
					0.170296
					0.0728176
					0.156212
					0.157233
					0.166249
					0.115844
					0.146357
					0.173696
					0.198791
					0.228303
					0.170248
					0.185724
					0.113399
					0.118241
					0.141144
					0.147117
					0.15475
					0.185762
					0.210193
					0.0780124
					0.173196
					0.09607
					0.110528
					0.118182
					0.128838
					0.182841
					0.185431
					0.186986
					0.0739645
					0.0769053
					0.171519
					0.086563
					0.119332
					0.155735
					0.21625
					0.22241
					0.28215
					0.0910893
					0.195644
					0.196501
					0.210406
					0.118383
					0.157768
					0.169011
					0.171343
					0.18993
					0.163749
					0.211569
					0.107413
					0.122741
					0.141321
					0.142066
[truncated: 417 more rows]

## Sheet: Figure 2C
Figure 2C: Left panel-Barplots representing the percentage of heterozygous chromosomes in open, synapsed or asynapsed state by individual together with the mean number of MLH1 per arm corresponding to that ID. Right panel-Cumulative frequencies of CO distribution in p and q arms of heterozygous metacentrics by their state.
			Percentage of heterozygous chromosomes in open, synapsed or asynapsed state by individual					Number MLH1 per arm							Cumulative frequencies of CO distribution in p and q arms of heterozygous metacentrics by their synapsis state
			Percentage (%)					Mice							p arm			q arm
5 Rb mice:		Mice	Met Het Synapsed	Met Het asynapsed	Met Het open			20170717/03	20170919/17	20170919/21	20170919/19	20170919/20			Met Het Synapsed	Met Het asynapsed	Met Het open	Met Het Synapsed	Met Het asynapsed	Met Het open
20170717/03		20170717/03	0.77	0.04	0.19		Mean	1.07292	1.1125	1.04167	1.20513	0.975			11.67	42.1169	26.55	19.896	27.66	33.63
20170919/17		20170919/17	0.9	0.08	0.03		SD	0.390541	0.420781	0.200875	0.469013	0.158114			14.27	42.7946	39.1992	24.2986	37.366	38.7502
20170919/21		20170919/21	0.92	0.02	0.06			0	0	1	0	0			20.2739	72.9634	41.3597	24.3129	42.1498	41.6917
20170919/19		20170919/19	1	0	0			0	0	1	1	1			21.5633	75.15	41.7647	28.849	50.7812	50.329
20170919/20		20170919/20	0.85	0.05	0.1			0	0	1	1	1			23.675	83.7924	51.0924	28.9844	57.1688	52.8162
								0	1	1	1	1			27.11	86.5794	54.2603	29.2729	93.337	61.6999
								1	1	1	1	1			27.49	86.7835	56.2519	29.4107	95.1454	62.5476
								1	1	1	1	1			29.547		68.7472	31.2342		77.2586
								1	1	1	1	1			29.769		76.51	32.0981		83.954
								1	1	1	1	1			30.4344		84.5013	34.34		89.0004
								1	1	1	1	1			30.6948		84.6216	35.19		90.1268
								1	1	1	1	1			31.061		90.6458	35.6748		91.69
								1	1	1	1	1			31.4882		90.7042	36.8451		100
								1	1	1	1	1			32.7589		92.4074	37.2446
								1	1	1	1	1			33.4184		93.7579	39.06
								1	1	1	1	1			33.6858			40.92
								1	1	1	1	1			34.1911			41.1466
								1	1	1	1	1			34.7479			42.0323
								1	1	1	1	1			34.85			42.15
								1	1	1	1	1			35.6511			43.2113
								1	1	1	1	1			36.16			43.5747
								1	1	1	1	1			36.6273			43.8539
								1	1	1	1	1			37.1654			44.47
								1	1	1	1	1			38.3674			45.2628
								1	1	1	1	1			38.3975			46.4269
								1	1	1	1	1			38.5233			47.3679
								1	1	1	1	1			39.8743			47.5589
								1	1	1	1	1			39.966			47.6613
								1	1	1	1	1			43.0976			51.1562
								1	1	1	1	1			44.2443			51.2893
								1	1	1	1	1			44.42			53.1997
								1	1	1	1	1			44.8849			53.382
								1	1	1	2	1			45.7489			54.1766
								1	1	1	2	1			46.1283			54.86
								1	1	1	2	1			46.1637			55.0234
								1	1	1	2	1			46.2129			55.4732
								1	1	1	2	1			46.8813			56.0786
								1	1	1	2	1			47.2973			56.4463
								1	1	1	2	1			50.4882			56.7162
								1	1	1	2	1			50.5547			56.7785
								1	1	1	2	1			51.0737			57.5808
								1	1	1		1			51.2			57.8345
								1	1	1					52.152			61.87
								1	1	1					53.9685			62.0171
								1	1	1					54.5681			62.1789
								1	1	1					55.1178			62.22
								1	1	1					55.715			62.8949
								1	1	1					56.39			62.9052
								1	1	1					56.4408			63.04
								1	1	1					56.9538			63.25
								1	1	1					57.2399			63.4116
								1	1	1					57.24			65.715
								1	1	1					58.26			66.4152
								1	1	1					58.7265			66.49
								1	1	1					58.73			66.7592
								1	1	1					59.5713			67.1954
								1	1	1					60.96			67.26
								1	1	1					61.869			67.4243
								1	1	1					62.0901			68.1292
								1	1	1					62.5212			68.64
								1	1	1					62.5695			68.725
								1	1	1					62.8892			69.3143
								1	1	1					64.15			69.7368
								1	1	1					64.3771			70.4021
								1	1	1					64.8126			71.2976
								1	1	1					65.5369			71.9284
								1	1	1					65.8196			72.03
								1	1	1					65.8336			73.97
								1	1	1					66.19			74.1841
								1	1	1					66.294			74.2501
								1	2	1					66.6666			74.57
								1	2	1					66.89			76.3772
								1	2	1					67.1261			76.6638
								1	2	1					67.4225			77.4507
								1	2	1					68.3104			77.612
								1	2	1					68.3194			78.6761
								1	2	1					68.6984			79.1275
								1	2	1					70.0906			79.1325
								1	2	1					71.3908			79.7654
								1	2	1					71.4354			79.8255
								1	2	1					73.0084			81.6336
								1	2	1					73.4466			82.198
								1		1					74.04			82.6091
								1		1					74.4423			82.6709
								1		1					74.4712			82.6821
								1		1					74.9644			83.3634
								1		1					75.0103			83.5784
								2		1					75.0796			83.6533
								2		1					75.6211			83.6744
								2		1					77.545			84.27
								2		1					78.1063			85.1889
								2		1					78.2633			85.36
								2		1					78.4			86.5777
								2		1					78.4036			86.6035
								2		2					78.5057			87.2805
								2		2					78.5566			87.71
								2		2					78.82			88.05
								2		2					79.6			88.658
															79.6975			89.1009
															79.7467			89.18
															80.0087			89.8469
															80.3			89.9395
															80.6146			90.1406
															80.78			90.5098
															81.14			91.2726
															81.6386			91.4709
															82.0495			91.5
															82.2029			91.6816
															82.5			92.09
															82.7821			92.19
															82.8415			92.3915
															83.0057			93.16
															85.5474			93.2
															85.8116			93.47
															85.88			93.5425
															85.89			93.6222
															85.9261			94.0737
															86.7957			94.2077
															86.9487			94.543
															87.1735			98.4
															87.7465			100
															88.5151			100
															88.5988			100
															88.68			124.198
															88.7402
															88.9236
															89.6451
															89.8324
															90.1524
															90.34
															90.4191
															91.32
															92.26
															93.0798
															93.3573
															94.24
															96.62
															97.9
															100

## Sheet: Figure 2D
Figure 2D: MLH1 distribution in homozygous arms with 1 or 2 centromeric signals.
	Chromosomal arm type	Total number of chromosomal arms analyzed	Relative distance to the centromere (%)	Number of chromosomal arms with COs in defined region	Percentage (%)			p arm		q arm
	Double	16	30 to 35	1	6.25			Met Homo 1CEN	Met Hom 2CEN	Met Homo 1CEN	Met Hom 2CEN
			35 to 40	1	6.25			0	30.04	0	22.5
			45 to 50	1	6.25			19.66	36.3	17.03	40.57
			50 to 55	2	12.5			23.49	45.34	18.24	63.44
			60 to 65	2	12.5			26.05	51.46	24.46	64.75
			70 to 75	1	6.25			26.86	54.66	26.89	65.58
			75 to 80	3	18.75			29.72	61.5	29.58	67.4
			85 to 90	3	18.75			30.7	62.27	33.15	73.19
			90 to 95	2	12.5			30.99	73.95	34.61	81.9
	Single	120	0 to 5	1	0.833333			31.08	75.07	35.48	82.19
			15 to 20	1	0.833333			31.2	76.35	38.81	84.51
			20 to 25	1	0.833333			31.67	77.62	40.38	86.79
			25 to 30	3	2.5			31.94	85.27	40.69	87.12
			30 to 35	6	5			35.14	86.16	41.58	93.79
			35 to 40	12	10			35.34	89.62	44.08	94.55
			40 to 45	3	2.5			35.73	92.97	44.1	96.93
			45 to 50	2	1.66667			35.73	94.49	46.04	97.1
			50 to 55	9	7.5			36.29		49.41
			55 to 60	6	5			36.48		50.08
			60 to 65	10	8.33333			36.89		51.64
			65 to 70	12	10			37.02		53.57
			70 to 75	5	4.16667			37.04		53.69
			75 to 80	7	5.83333			37.46		55.79
			80 to 85	10	8.33333			37.85		56.85
			85 to 90	11	9.16667			39.93		56.99
			90 to 95	17	14.1667			40.75		57.19
			95 to 100	4	3.33333			42.18		57.67
								42.22		57.94
								45.26		58.24
								48.73		58.55
								51.61		58.73
								52.03		59.58
								52.97		59.72
								53.06		60.81
								53.18		61.34
								53.59		61.83
								54.38		62.54
								54.49		62.67
								54.74		62.88
								56.15		63.91
								56.75		64.16
								56.83		64.18
								58.21		64.44
								58.22		64.59
								58.95		65.04
								60.32		65.27
								60.79		67.53
								62.22		67.88
								62.93		69.23
								63.01		69.47
								63.2		70.51
								63.35		70.68
								63.52		71.34
								64.01		72.38
								64.64		72.39
								65.28		72.66
								65.44		73.15
								65.74		73.29
								66.09		74.34
								67.09		74.84
								67.15		75.79
								67.91		76.96
								68.36		77.17
								69.55		78.64
								69.59		79.7
								69.72		79.81
								69.83		80.04
								72.57		80.73
								72.6		81.48
								72.78		81.98
								74.09		82.01
								74.98		82.47
								75.87		82.79
								76.42		82.91
								76.85		83.16
								77.1		83.92
								77.83		83.96
								79.25		84.56
								79.65		84.66
								81.02		85.89
								81.61		86.2
								82.16		86.69
								82.59		86.75
								83.23		87.58
								83.29		87.68
								83.41		88.78
								83.47		89.25
								84.45		89.34
								84.88		89.5
								85.41		89.83
								85.95		90.05
								86.13		90.32
								86.4		90.47
								86.83		90.89
								86.97		91.63
								87.28		91.87
								88.48		92.25
								88.84		92.33
								89.07		92.36
								89.69		92.51
								90.16		92.83
								90.26		92.92
								90.58		93.03
								90.81		93.32
								91.02		94.56
								91.46		94.61
								91.72		94.62
								92.12		94.96
								92.73		95.24
								93.31		95.3
								93.71		95.76
								93.92		97.19
								94.47		98.29
								94.51
								94.66
								94.96
								94.98
								95.3
								95.74
								95.95
								97.07

## Sheet: Figure 3B
Figure 3B: Heatmaps depicting genome-wide inter-chromosomal interaction ratio between standard and Rb mice.
FIBROBLAST
	1	2	3	4	5	6	7	8	9	10	11	12	13	14	15	16	17	18	19	X
1	0.88
2	1.11	0.86
3	0.97	1	0.87
4	0.93	0.96	0.9	0.89
5	0.95	0.98	0.92	0.89	0.88
6	1.07	1.14	1	0.97	0.99	0.85
7	1.05	1.11	0.93	0.9	0.93	1.05	0.88
8	0.9	0.95	2.54	0.82	0.85	0.91	0.86	0.89
9	0.95	1.01	0.87	0.82	0.87	0.95	0.94	0.79	0.9
10	1	1.06	0.92	0.9	0.9	2.01	0.96	0.83	0.87	0.87
11	0.92	0.99	0.83	0.79	0.83	0.92	0.91	0.76	1.61	0.83	0.91
12	0.94	0.99	0.9	0.86	0.89	0.96	0.9	0.82	0.82	0.89	0.8	0.88
13	0.98	1.02	0.93	0.9	0.9	0.99	0.93	0.84	0.85	0.93	0.8	2.81	0.88
14	0.95	1.01	0.93	2.64	0.87	0.97	0.91	0.83	0.82	0.88	0.76	0.87	0.88	0.88
15	0.9	0.98	0.85	0.81	2.64	0.9	0.85	0.76	0.77	0.81	0.73	0.77	0.81	0.76	0.9
16	1.13	1.21	0.97	0.94	0.97	1.11	1.13	0.9	0.98	1.02	0.95	0.9	0.96	0.92	0.85	0.86
17	1.12	1.21	0.95	0.93	0.95	1.08	1.13	0.88	0.98	0.97	0.93	0.91	0.92	0.87	0.83	1.22	0.86
18	0.98	1.08	0.82	0.81	0.83	0.94	0.98	0.76	0.84	0.86	0.81	0.76	0.82	0.79	0.7	1.01	1.05	0.93
19	1.05	1.18	0.86	0.83	0.85	0.97	1.05	0.77	0.88	0.89	0.81	0.76	0.84	0.76	0.67	1.07	1.1	0.88	0.91
X	1.02	1.06	0.98	0.93	0.88	1.03	0.99	0.88	0.88	0.98	0.88	0.93	0.97	0.92	0.85	1.02	1.06	0.91	0.98	0.93
PD
	1	2	3	4	5	6	7	8	9	10	11	12	13	14	15	16	17	18	19	X
1	0.88
2	0.87	0.89
3	1.01	0.97	0.87
4	0.94	0.92	1.03	0.87
5	0.89	0.85	0.98	0.95	0.89
6	1.08	1.04	1.1	1.15	1.03	0.87
7	0.97	0.94	1.05	0.97	0.93	1.12	0.88
8	1.03	0.99	1.52	1.02	0.98	1.09	1.06	0.88
9	1.04	1	1.05	1.14	1.04	1.09	1.05	1.06	0.89
10	1.07	1.04	1.04	1.05	1.03	1.71	1.08	1.05	1.05	0.86
11	0.96	0.93	0.98	1.1	0.99	1.01	0.94	1	1.45	0.98	0.9
12	1.14	1.11	1.15	1.2	1.17	1.16	1.11	1.14	1.21	1.12	1.2	0.86
13	1.13	1.11	1.1	1.26	1.13	1.12	1.09	1.11	1.18	1.08	1.17	1.73	0.86
14	1.15	1.12	1.15	1.65	1.13	1.17	1.13	1.14	1.2	1.1	1.14	1.25	1.2	0.86
15	1.09	1.07	1.09	1.08	2.03	1.12	1.09	1.1	1.07	1.08	1.03	1.12	1.07	1.13	0.86
16	1.13	1.12	1.09	1.05	1.04	1.14	1.13	1.11	1.05	1.11	0.97	1.09	1.04	1.12	1.09	0.87
17	1.11	1.09	1.09	1.05	1.03	1.13	1.15	1.13	1.03	1.11	0.96	1.12	1.01	1.09	1.04	1.14	0.89
18	1.1	1.08	1.07	0.99	0.99	1.14	1.12	1.06	1	1.07	0.95	1.07	1.01	1.08	1.1	1.14	1.16	0.87
19	1.11	1.1	1.1	1.07	1.03	1.12	1.13	1.15	1.01	1.1	0.98	1.07	0.99	1.04	1.06	1.18	1.13	1.16	0.87
X	1.33	1.27	1.37	1.34	1.29	1.42	1.33	1.36	1.31	1.3	1.25	1.36	1.29	1.44	1.32	1.31	1.33	1.27	1.26	0.84
RS
	1	2	3	4	5	6	7	8	9	10	11	12	13	14	15	16	17	18	19	X
1	1.06
2	0.96	1.06
3	0.96	0.93	1.06
4	0.89	0.89	0.88	1.07
5	0.9	0.89	0.87	0.86	1.07
6	0.97	0.94	0.93	0.9	0.88	1.06
7	0.99	0.99	0.95	0.88	0.93	0.94	1.07
8	0.95	0.95	1.38	0.89	0.89	0.91	0.96	1.05
9	0.9	0.89	0.85	0.82	0.88	0.86	0.9	0.87	1.07
10	0.94	0.93	0.89	0.87	0.89	1.31	0.94	0.91	0.86	1.06
11	0.87	0.88	0.87	0.83	0.86	0.85	0.9	0.88	2.17	0.89	1.07
12	0.9	0.87	0.88	0.81	0.85	0.89	0.89	0.87	0.81	0.87	0.83	1.06
13	0.89	0.86	0.84	0.81	0.85	0.87	0.9	0.85	0.81	0.85	0.83	2.36	1.06
14	0.88	0.88	0.85	2.1	0.87	0.87	0.91	0.87	0.81	0.86	0.86	0.8	0.8	1.05
15	0.92	0.9	0.88	0.84	1.71	0.9	0.94	0.88	0.82	0.87	0.84	0.83	0.83	0.83	1.06
16	0.97	0.98	0.9	0.89	0.91	0.95	0.98	0.94	0.89	0.93	0.95	0.91	0.88	0.88	0.87	1.06
17	0.99	0.99	0.94	0.91	0.94	0.95	0.97	0.99	0.91	0.95	0.92	0.93	0.89	0.91	0.89	0.97	1.08
18	1.02	0.99	0.96	0.91	0.91	0.99	0.95	0.96	0.87	0.93	0.91	0.92	0.89	0.89	0.88	0.97	0.97	1.06
19	1.02	1.01	0.94	0.91	0.93	0.96	0.95	0.96	0.87	0.97	0.92	0.9	0.88	0.91	0.88	0.99	0.95	0.95	1.07
X	0.9	0.85	0.9	0.9	0.87	0.93	0.96	0.91	0.85	0.86	0.83	0.91	0.88	0.96	0.87	0.86	0.91	0.86	0.85	1.04

## Sheet: Figure 3C
Figure 3C: Inter-/Intra- chromosome interaction ratio for the cell types analyzed (fibroblasts, pachynema/diplonema – P/D and round spermatids – RS) in standard (St) and Rb mice.
FIBROBLAST				PD				RS
Chr	Ratio St	Ratio Rb		Chr	Ratio St	Ratio Rb		Chr	Ratio St	Ratio Rb
1	0.64	0.73		1	0.19	0.23		1	0.46	0.41
2	0.59	0.73		2	0.19	0.22		2	0.47	0.41
3	0.64	0.74		3	0.18	0.24		3	0.49	0.44
4	0.7	0.77		4	0.19	0.25		4	0.5	0.45
5	0.65	0.74		5	0.2	0.24		5	0.51	0.45
6	0.71	0.9		6	0.18	0.24		6	0.5	0.44
7	0.72	0.79		7	0.19	0.23		7	0.51	0.46
8	0.76	0.8		8	0.18	0.23		8	0.52	0.47
9	0.81	0.84		9	0.18	0.23		9	0.54	0.48
10	0.83	0.94		10	0.18	0.23		10	0.52	0.46
11	0.92	0.91		11	0.19	0.24		11	0.55	0.48
12	0.72	0.79		12	0.17	0.25		12	0.53	0.48
13	0.72	0.83		13	0.18	0.25		13	0.54	0.48
14	0.72	0.81		14	0.18	0.25		14	0.54	0.49
15	0.85	0.86		15	0.17	0.23		15	0.55	0.48
16	0.73	0.87		16	0.18	0.23		16	0.56	0.49
17	0.77	0.9		17	0.19	0.23		17	0.59	0.52
18	0.82	0.77		18	0.17	0.21		18	0.52	0.46
19	1.05	1.05		19	0.17	0.22		19	0.6	0.53
X	0.64	0.65		X	0.13	0.18		X	0.23	0.22

[truncated: 36 more sheets: Figure 3Dii, Figure 3E, Figure 3F, Figure 4B, Figure 4C, Figure 5B, Figure 5C, Figure 5D, Figure 5E, Figure 6A, Figure 6B, Figura 6D, Supplementary Figure 1a, Supplementary Figure 1b, Supplementary Figure 1c, Supplementary Figure 1d, Supplementary Figure 1e, Supplementary Figure 1f, Supplementary Figure 1g, Supplementary Figure 2a …]
